# Supplementary material for: {2-[(Benzo­yloxy)meth­yl]-1-oxo-3H-pyrrolizin-2-yl}methyl benzoate
Source: Acta Crystallogr Sect E Struct Rep Online. 2010 Dec 18;67(Pt 1):o172–3. doi: 10.1107/S1600536810051974 (PMC3050358; doi:10.1107/S1600536810051974)
Supplement: Supplementary file 1 [file e-67-0o172-sup1.cif]

##############################################################################
###                                                                        ###
###        Electronic paper (Acta Crystallographica Section E)             ###
###                                                                        ###
##############################################################################
#                                                                            #
# This CIF contains the data in a paper accepted for publication in Acta     #
# Crystallographica Section E. It conforms to the requirements of Notes      #
# for Authors for Section E, and has been peer reviewed under the auspices   #
# of the IUCr Commission on Journals.                                        #
#                                                                            #
# Full details of the Crystallographic Information File format               #
# are given in the paper "The Crystallographic Information File (CIF):       #
# a New Standard Archive File for Crystallography" by S. R. Hall, F. H.      #
# Allen and I. D. Brown [Acta Cryst. (1991), A47, 655-685].                  #
#                                                                            #
# The current version of the core CIF dictionary is obtainable from          #
# ftp://ftp.iucr.org/pub/cif_core.dic. The current version number is 2.4.    #
#                                                                            #
# Software is freely available for graphical display of the structure(s) in  #
# this CIF.  For information consult the CIF home page http://www.iucr.org/  #
# cif/home.html                                                              #
#                                                                            #
# This file may be used for bona fide research purposes within the           #
# scientific community so long as proper attribution is given to the journal # 
# article from which it was obtained.                                        #
#                                                                            #
##############################################################################
                                             
data_I
_audit_creation_method     SHELXL-97
_chemical_name_systematic
;
{2-[(Benzoyloxy)methyl]-1-oxo-3<i>H</i>-pyrrolizin-2-yl}methyl benzoate
;
_chemical_name_common     ?
_chemical_formula_moiety     'C23 H19 N O5'
_chemical_formula_sum     'C23 H19 N O5'
_chemical_formula_iupac     'C23 H19 N O5'
_chemical_formula_weight     389.39
_chemical_melting_point     ?
_symmetry_cell_setting     triclinic
_symmetry_space_group_name_H-M     'P -1'
_symmetry_space_group_name_hall     '-P 1'
loop_
    _symmetry_equiv_pos_as_xyz
    'x, y, z'
    '-x, -y, -z'
_cell_length_a     8.0438(8)
_cell_length_b     11.9359(13)
_cell_length_c     12.0614(13)
_cell_angle_alpha     64.417(2)
_cell_angle_beta     72.670(2)
_cell_angle_gamma     77.390(2)
_cell_volume     991.65(18)
_cell_formula_units_Z     2
_cell_measurement_reflns_used     4932
_cell_measurement_theta_min     1.9
_cell_measurement_theta_max     28.3
_cell_measurement_temperature     298(2)
_exptl_crystal_description     Block
_exptl_crystal_colour     colourless
_exptl_crystal_size_max     0.42
_exptl_crystal_size_mid     0.20
_exptl_crystal_size_min     0.14
_exptl_crystal_density_diffrn     1.304
_exptl_crystal_density_meas     ?
_exptl_crystal_density_method     'not measured'
_exptl_crystal_F_000     408
_exptl_absorpt_coefficient_mu     0.092
_exptl_absorpt_correction_type     none
_exptl_absorpt_process_details     ?
_exptl_absorpt_correction_T_min     ?
_exptl_absorpt_correction_T_max     ?
_exptl_special_details
;
;
_diffrn_ambient_temperature     298(2)
_diffrn_radiation_type     MoK\a
_diffrn_radiation_wavelength     0.71073
_diffrn_radiation_source     'fine-focus sealed tube'
_diffrn_radiation_monochromator     graphite
_diffrn_measurement_device_type
;
Bruker SMART APEX CCD area-detector
;
_diffrn_measurement_method     \w
_diffrn_detector_area_resol_mean     83.66
_diffrn_reflns_number     13906
_diffrn_reflns_av_R_equivalents     0.0257
_diffrn_reflns_av_sigmaI/netI     0.0299
_diffrn_reflns_theta_min     1.90
_diffrn_reflns_theta_max     28.34
_diffrn_reflns_theta_full     28.34
_diffrn_measured_fraction_theta_max     0.997
_diffrn_measured_fraction_theta_full     0.997
_diffrn_reflns_limit_h_min     -10
_diffrn_reflns_limit_h_max     10
_diffrn_reflns_limit_k_min     -15
_diffrn_reflns_limit_k_max     15
_diffrn_reflns_limit_l_min     -16
_diffrn_reflns_limit_l_max     16
_diffrn_standards_number     0
_diffrn_standards_interval_count     0
_diffrn_standards_interval_time     0
_diffrn_standards_decay_%     0
_refine_special_details
;
Refinement of <i>F</i>^2^ against ALL reflections. The weighted <i>R</i>-factor
<i>wR</i> and goodness of fit <i>S</i> are based on <i>F</i>^2^, conventional
<i>R</i>-factors <i>R</i> are based on <i>F</i>, with <i>F</i> set to zero for
negative <i>F</i>^2^. The threshold expression of <i>F</i>^2^ >
\s(<i>F</i>^2^) is used only for calculating <i>R</i>-factors(gt) <i>etc</i>.
and is not relevant to the choice of reflections for refinement.
<i>R</i>-factors based on <i>F</i>^2^ are statistically about twice as large
as those based on <i>F</i>, and <i>R</i>- factors based on ALL data will be
even larger.
;
_reflns_number_total     4932
_reflns_number_gt     3206
_reflns_threshold_expression     'I>2\s(I)'
_refine_ls_structure_factor_coef     Fsqd
_refine_ls_matrix_type     full
_refine_ls_R_factor_all     0.0882
_refine_ls_R_factor_gt     0.0572
_refine_ls_wR_factor_gt     0.1412
_refine_ls_wR_factor_ref     0.1613
_refine_ls_goodness_of_fit_ref     1.012
_refine_ls_restrained_S_all     1.012
_refine_ls_number_reflns     4932
_refine_ls_number_parameters     262
_refine_ls_number_restraints     0
_refine_ls_hydrogen_treatment     constr
_refine_ls_weighting_scheme     calc
_refine_ls_weighting_details
         'calc w=1/[\s^2^(Fo^2^)+(0.0698P)^2^+0.1946P] where P=(Fo^2^+2Fc^2^)/3'
_atom_sites_solution_hydrogens     geom
_atom_sites_solution_primary     direct
_atom_sites_solution_secondary     difmap
_refine_ls_shift/su_max     0.000
_refine_ls_shift/su_mean     0.000
_refine_diff_density_max     0.455
_refine_diff_density_min     -0.223
_refine_ls_extinction_method     none
_refine_ls_extinction_coef     ?
loop_
    _atom_type_symbol
    _atom_type_description
    _atom_type_scat_dispersion_real
    _atom_type_scat_dispersion_imag
    _atom_type_scat_source
    'C' 'C' 0.0033 0.0016
                         'International Tables Vol C Tables 4.2.6.8 and 6.1.1.4'
    'H' 'H' 0.0000 0.0000
                         'International Tables Vol C Tables 4.2.6.8 and 6.1.1.4'
    'N' 'N' 0.0061 0.0033
                         'International Tables Vol C Tables 4.2.6.8 and 6.1.1.4'
    'O' 'O' 0.0106 0.0060
                         'International Tables Vol C Tables 4.2.6.8 and 6.1.1.4'
_computing_data_collection     'SMART (Bruker, 2000)'
_computing_cell_refinement     'SAINT (Bruker, 2000)'
_computing_data_reduction     'SAINT (Bruker, 2000)'
_computing_structure_solution     'SHELXS97 (Sheldrick, 2008)'
_computing_structure_refinement     'SHELXL97 (Sheldrick, 2008)'
_computing_molecular_graphics     'ORTEP-3 (Farrugia, 1997)'
_computing_publication_material
                               'publCIF (Westrip, 2010) and PLATON (Spek, 2009)'
loop_
    _atom_site_type_symbol
    _atom_site_label
    _atom_site_fract_x
    _atom_site_fract_y
    _atom_site_fract_z
    _atom_site_U_iso_or_equiv
    _atom_site_adp_type
    _atom_site_calc_flag
    _atom_site_refinement_flags
    _atom_site_occupancy
    _atom_site_disorder_assembly
    _atom_site_disorder_group
    O O1 0.3231(2) 0.62080(14) 0.45737(13) 0.0694(4) Uani d . 1 . .
    O O2 0.55937(16) 0.70317(12) 0.43879(11) 0.0533(3) Uani d . 1 . .
    O O3 0.4749(2) 0.66084(19) 0.82292(15) 0.0944(6) Uani d . 1 . .
    O O4 0.7843(2) 0.85334(13) 0.61521(14) 0.0689(4) Uani d . 1 . .
    O O5 0.6833(2) 1.05268(15) 0.57098(18) 0.0907(6) Uani d . 1 . .
    N N1 0.8947(2) 0.56213(15) 0.69252(13) 0.0537(4) Uani d . 1 . .
    C C1 0.6217(3) 0.8044(2) 0.17996(19) 0.0714(6) Uani d . 1 . .
    H H1A 0.6835 0.8284 0.2187 0.086 Uiso calc R 1 . .
    C C2 0.6589(4) 0.8481(3) 0.0492(2) 0.0926(9) Uani d . 1 . .
    H H2A 0.7452 0.9019 0.0003 0.111 Uiso calc R 1 . .
    C C3 0.5692(4) 0.8123(3) -0.0073(2) 0.0869(8) Uani d . 1 . .
    H H3A 0.5949 0.8415 -0.0950 0.104 Uiso calc R 1 . .
    C C4 0.4434(4) 0.7349(2) 0.0627(2) 0.0818(7) Uani d . 1 . .
    H H4A 0.3832 0.7105 0.0231 0.098 Uiso calc R 1 . .
    C C5 0.4036(3) 0.6918(2) 0.19253(19) 0.0668(6) Uani d . 1 . .
    H H5A 0.3154 0.6395 0.2404 0.080 Uiso calc R 1 . .
    C C6 0.4945(2) 0.72617(16) 0.25171(16) 0.0479(4) Uani d . 1 . .
    C C7 0.4475(2) 0.67765(16) 0.39199(16) 0.0486(4) Uani d . 1 . .
    C C8 0.5139(3) 0.66392(18) 0.57460(16) 0.0559(5) Uani d . 1 . .
    H H8A 0.5044 0.5748 0.6154 0.067 Uiso calc R 1 . .
    H H8B 0.4021 0.7070 0.6007 0.067 Uiso calc R 1 . .
    C C9 0.6569(3) 0.69529(17) 0.61193(16) 0.0531(5) Uani d . 1 . .
    C C10 0.6152(3) 0.63955(19) 0.75869(17) 0.0575(5) Uani d . 1 . .
    C C11 0.7683(2) 0.56484(17) 0.79665(16) 0.0513(4) Uani d . 1 . .
    C C12 0.8376(3) 0.4943(2) 0.90126(19) 0.0686(6) Uani d . 1 . .
    H H12A 0.7816 0.4800 0.9850 0.082 Uiso calc R 1 . .
    C C13 1.0058(3) 0.4495(3) 0.8577(2) 0.0821(7) Uani d . 1 . .
    H H13A 1.0838 0.3989 0.9075 0.098 Uiso calc R 1 . .
    C C14 1.0393(3) 0.4921(2) 0.7279(2) 0.0730(6) Uani d . 1 . .
    H H14A 1.1429 0.4753 0.6747 0.088 Uiso calc R 1 . .
    C C15 0.8401(3) 0.63095(18) 0.57321(16) 0.0562(5) Uani d . 1 . .
    H H15A 0.8340 0.5748 0.5360 0.067 Uiso calc R 1 . .
    H H15B 0.9201 0.6920 0.5134 0.067 Uiso calc R 1 . .
    C C16 0.6544(3) 0.83585(18) 0.5645(2) 0.0647(5) Uani d . 1 . .
    H H16A 0.6843 0.8735 0.4729 0.078 Uiso calc R 1 . .
    H H16B 0.5396 0.8729 0.5947 0.078 Uiso calc R 1 . .
    C C17 0.7803(3) 0.96426(18) 0.61761(18) 0.0553(5) Uani d . 1 . .
    C C18 0.9055(2) 0.96183(17) 0.68757(17) 0.0520(4) Uani d . 1 . .
    C C19 1.0125(3) 0.8561(2) 0.7402(2) 0.0678(6) Uani d . 1 . .
    H H19A 1.0122 0.7839 0.7288 0.081 Uiso calc R 1 . .
    C C20 1.1203(3) 0.8573(2) 0.8099(3) 0.0820(7) Uani d . 1 . .
    H H20A 1.1929 0.7858 0.8449 0.098 Uiso calc R 1 . .
    C C21 1.1210(3) 0.9627(3) 0.8276(3) 0.0848(7) Uani d . 1 . .
    H H21A 1.1931 0.9627 0.8753 0.102 Uiso calc R 1 . .
    C C22 1.0158(3) 1.0683(2) 0.7753(3) 0.0856(8) Uani d . 1 . .
    H H22A 1.0161 1.1400 0.7875 0.103 Uiso calc R 1 . .
    C C23 0.9094(3) 1.0683(2) 0.7047(2) 0.0704(6) Uani d . 1 . .
    H H23A 0.8395 1.1408 0.6681 0.084 Uiso calc R 1 . .
loop_
    _atom_site_aniso_label
    _atom_site_aniso_U_11
    _atom_site_aniso_U_22
    _atom_site_aniso_U_33
    _atom_site_aniso_U_12
    _atom_site_aniso_U_13
    _atom_site_aniso_U_23
    O1 0.0775(10) 0.0854(10) 0.0497(8) -0.0319(8) -0.0126(7) -0.0209(7)
    O2 0.0670(8) 0.0615(8) 0.0392(6) -0.0112(6) -0.0191(6) -0.0204(6)
    O3 0.0874(12) 0.1345(16) 0.0621(10) 0.0270(11) -0.0207(9) -0.0554(10)
    O4 0.0845(10) 0.0583(8) 0.0831(10) 0.0067(7) -0.0485(8) -0.0329(7)
    O5 0.1067(13) 0.0594(9) 0.1268(15) 0.0124(9) -0.0780(12) -0.0321(9)
    N1 0.0598(9) 0.0614(10) 0.0416(8) -0.0062(7) -0.0165(7) -0.0187(7)
    C1 0.0742(14) 0.0969(16) 0.0524(11) -0.0331(12) -0.0164(10) -0.0254(11)
    C2 0.0941(18) 0.127(2) 0.0526(13) -0.0546(17) -0.0050(12) -0.0194(14)
    C3 0.1055(19) 0.118(2) 0.0402(11) -0.0312(16) -0.0152(12) -0.0256(12)
    C4 0.1089(19) 0.1024(19) 0.0540(12) -0.0312(15) -0.0293(13) -0.0326(12)
    C5 0.0874(15) 0.0748(14) 0.0505(11) -0.0283(11) -0.0223(10) -0.0225(10)
    C6 0.0548(10) 0.0505(10) 0.0432(9) -0.0038(8) -0.0173(8) -0.0197(8)
    C7 0.0577(11) 0.0498(10) 0.0446(9) -0.0045(8) -0.0180(8) -0.0206(8)
    C8 0.0724(12) 0.0609(11) 0.0391(9) -0.0075(9) -0.0183(9) -0.0202(8)
    C9 0.0686(12) 0.0568(11) 0.0415(9) 0.0010(9) -0.0231(8) -0.0232(8)
    C10 0.0684(12) 0.0700(13) 0.0429(10) 0.0037(10) -0.0178(9) -0.0321(9)
    C11 0.0632(11) 0.0585(11) 0.0363(9) -0.0074(9) -0.0155(8) -0.0195(8)
    C12 0.0811(15) 0.0813(15) 0.0422(10) -0.0107(12) -0.0227(10) -0.0166(10)
    C13 0.0791(16) 0.0966(18) 0.0647(14) 0.0073(13) -0.0366(12) -0.0211(13)
    C14 0.0586(12) 0.0927(17) 0.0661(13) 0.0062(11) -0.0233(10) -0.0306(12)
    C15 0.0709(12) 0.0633(12) 0.0392(9) -0.0046(9) -0.0170(9) -0.0229(8)
    C16 0.0837(14) 0.0601(12) 0.0653(12) 0.0008(10) -0.0422(11) -0.0260(10)
    C17 0.0616(11) 0.0504(11) 0.0547(11) -0.0034(9) -0.0213(9) -0.0176(9)
    C18 0.0478(10) 0.0543(11) 0.0521(10) -0.0074(8) -0.0132(8) -0.0171(8)
    C19 0.0672(13) 0.0619(13) 0.0826(15) 0.0046(10) -0.0339(11) -0.0304(11)
    C20 0.0737(15) 0.0752(15) 0.1005(19) 0.0050(12) -0.0476(14) -0.0259(14)
    C21 0.0734(15) 0.0923(18) 0.1029(19) -0.0155(13) -0.0445(14) -0.0326(15)
    C22 0.0815(16) 0.0752(16) 0.123(2) -0.0121(12) -0.0450(16) -0.0446(15)
    C23 0.0637(13) 0.0565(12) 0.0986(17) -0.0037(9) -0.0348(12) -0.0283(12)
_geom_special_details
;
All e.s.d.'s (except the e.s.d. in the dihedral angle between two l.s. planes)
are estimated using the full covariance matrix. The cell e.s.d.'s are taken
into account individually in the estimation of e.s.d.'s in distances, angles
and torsion angles; correlations between e.s.d.'s in cell parameters are only
used when they are defined by crystal symmetry. An approximate (isotropic)
treatment of cell e.s.d.'s is used for estimating e.s.d.'s involving l.s.
planes.
;
loop_
    _geom_bond_atom_site_label_1
    _geom_bond_atom_site_label_2
    _geom_bond_site_symmetry_2
    _geom_bond_distance
    _geom_bond_publ_flag
    O1 C7 . 1.203(2) ?
    O2 C7 . 1.339(2) ?
    O2 C8 . 1.446(2) ?
    O3 C10 . 1.209(2) ?
    O4 C17 . 1.330(2) ?
    O4 C16 . 1.448(2) ?
    O5 C17 . 1.195(2) ?
    N1 C14 . 1.340(2) ?
    N1 C11 . 1.368(2) ?
    N1 C15 . 1.462(2) ?
    C1 C6 . 1.364(3) ?
    C1 C2 . 1.387(3) ?
    C1 H1A . 0.9300 ?
    C2 C3 . 1.359(3) ?
    C2 H2A . 0.9300 ?
    C3 C4 . 1.348(3) ?
    C3 H3A . 0.9300 ?
    C4 C5 . 1.378(3) ?
    C4 H4A . 0.9300 ?
    C5 C6 . 1.380(2) ?
    C5 H5A . 0.9300 ?
    C6 C7 . 1.486(2) ?
    C8 C9 . 1.520(3) ?
    C8 H8A . 0.9700 ?
    C8 H8B . 0.9700 ?
    C9 C16 . 1.518(3) ?
    C9 C15 . 1.544(3) ?
    C9 C10 . 1.554(2) ?
    C10 C11 . 1.423(3) ?
    C11 C12 . 1.382(2) ?
    C12 C13 . 1.377(3) ?
    C12 H12A . 0.9300 ?
    C13 C14 . 1.380(3) ?
    C13 H13A . 0.9300 ?
    C14 H14A . 0.9300 ?
    C15 H15A . 0.9700 ?
    C15 H15B . 0.9700 ?
    C16 H16A . 0.9700 ?
    C16 H16B . 0.9700 ?
    C17 C18 . 1.483(3) ?
    C18 C19 . 1.377(3) ?
    C18 C23 . 1.381(3) ?
    C19 C20 . 1.381(3) ?
    C19 H19A . 0.9300 ?
    C20 C21 . 1.366(4) ?
    C20 H20A . 0.9300 ?
    C21 C22 . 1.367(3) ?
    C21 H21A . 0.9300 ?
    C22 C23 . 1.375(3) ?
    C22 H22A . 0.9300 ?
    C23 H23A . 0.9300 ?
loop_
    _geom_angle_atom_site_label_1
    _geom_angle_atom_site_label_2
    _geom_angle_atom_site_label_3
    _geom_angle_site_symmetry_1
    _geom_angle_site_symmetry_3
    _geom_angle
    _geom_angle_publ_flag
    C7 O2 C8 . . 114.90(14) ?
    C17 O4 C16 . . 118.43(15) ?
    C14 N1 C11 . . 109.83(16) ?
    C14 N1 C15 . . 135.85(17) ?
    C11 N1 C15 . . 114.29(15) ?
    C6 C1 C2 . . 120.1(2) ?
    C6 C1 H1A . . 120.0 ?
    C2 C1 H1A . . 120.0 ?
    C3 C2 C1 . . 119.9(2) ?
    C3 C2 H2A . . 120.0 ?
    C1 C2 H2A . . 120.0 ?
    C4 C3 C2 . . 120.5(2) ?
    C4 C3 H3A . . 119.7 ?
    C2 C3 H3A . . 119.7 ?
    C3 C4 C5 . . 120.2(2) ?
    C3 C4 H4A . . 119.9 ?
    C5 C4 H4A . . 119.9 ?
    C4 C5 C6 . . 120.1(2) ?
    C4 C5 H5A . . 119.9 ?
    C6 C5 H5A . . 119.9 ?
    C1 C6 C5 . . 119.15(17) ?
    C1 C6 C7 . . 122.40(16) ?
    C5 C6 C7 . . 118.44(17) ?
    O1 C7 O2 . . 123.14(16) ?
    O1 C7 C6 . . 124.05(16) ?
    O2 C7 C6 . . 112.81(15) ?
    O2 C8 C9 . . 108.01(15) ?
    O2 C8 H8A . . 110.1 ?
    C9 C8 H8A . . 110.1 ?
    O2 C8 H8B . . 110.1 ?
    C9 C8 H8B . . 110.1 ?
    H8A C8 H8B . . 108.4 ?
    C16 C9 C8 . . 110.34(15) ?
    C16 C9 C15 . . 112.71(17) ?
    C8 C9 C15 . . 113.55(15) ?
    C16 C9 C10 . . 108.49(15) ?
    C8 C9 C10 . . 106.88(16) ?
    C15 C9 C10 . . 104.41(14) ?
    O3 C10 C11 . . 129.35(18) ?
    O3 C10 C9 . . 123.08(18) ?
    C11 C10 C9 . . 107.57(16) ?
    N1 C11 C12 . . 107.50(17) ?
    N1 C11 C10 . . 109.64(15) ?
    C12 C11 C10 . . 142.85(19) ?
    C13 C12 C11 . . 106.76(19) ?
    C13 C12 H12A . . 126.6 ?
    C11 C12 H12A . . 126.6 ?
    C12 C13 C14 . . 108.64(19) ?
    C12 C13 H13A . . 125.7 ?
    C14 C13 H13A . . 125.7 ?
    N1 C14 C13 . . 107.3(2) ?
    N1 C14 H14A . . 126.4 ?
    C13 C14 H14A . . 126.4 ?
    N1 C15 C9 . . 103.49(14) ?
    N1 C15 H15A . . 111.1 ?
    C9 C15 H15A . . 111.1 ?
    N1 C15 H15B . . 111.1 ?
    C9 C15 H15B . . 111.1 ?
    H15A C15 H15B . . 109.0 ?
    O4 C16 C9 . . 105.05(14) ?
    O4 C16 H16A . . 110.7 ?
    C9 C16 H16A . . 110.7 ?
    O4 C16 H16B . . 110.7 ?
    C9 C16 H16B . . 110.7 ?
    H16A C16 H16B . . 108.8 ?
    O5 C17 O4 . . 122.90(18) ?
    O5 C17 C18 . . 125.42(18) ?
    O4 C17 C18 . . 111.66(16) ?
    C19 C18 C23 . . 118.99(19) ?
    C19 C18 C17 . . 122.41(18) ?
    C23 C18 C17 . . 118.54(17) ?
    C18 C19 C20 . . 120.0(2) ?
    C18 C19 H19A . . 120.0 ?
    C20 C19 H19A . . 120.0 ?
    C21 C20 C19 . . 120.4(2) ?
    C21 C20 H20A . . 119.8 ?
    C19 C20 H20A . . 119.8 ?
    C20 C21 C22 . . 120.0(2) ?
    C20 C21 H21A . . 120.0 ?
    C22 C21 H21A . . 120.0 ?
    C21 C22 C23 . . 120.0(2) ?
    C21 C22 H22A . . 120.0 ?
    C23 C22 H22A . . 120.0 ?
    C22 C23 C18 . . 120.6(2) ?
    C22 C23 H23A . . 119.7 ?
    C18 C23 H23A . . 119.7 ?
loop_
    _geom_torsion_atom_site_label_1
    _geom_torsion_atom_site_label_2
    _geom_torsion_atom_site_label_3
    _geom_torsion_atom_site_label_4
    _geom_torsion_site_symmetry_1
    _geom_torsion_site_symmetry_2
    _geom_torsion_site_symmetry_3
    _geom_torsion_site_symmetry_4
    _geom_torsion
    _geom_torsion_publ_flag
    C6 C1 C2 C3 . . . . -0.4(4) ?
    C1 C2 C3 C4 . . . . 0.3(5) ?
    C2 C3 C4 C5 . . . . 0.4(4) ?
    C3 C4 C5 C6 . . . . -1.0(4) ?
    C2 C1 C6 C5 . . . . -0.2(4) ?
    C2 C1 C6 C7 . . . . -179.2(2) ?
    C4 C5 C6 C1 . . . . 0.9(3) ?
    C4 C5 C6 C7 . . . . 180.0(2) ?
    C8 O2 C7 O1 . . . . -3.6(3) ?
    C8 O2 C7 C6 . . . . 176.72(14) ?
    C1 C6 C7 O1 . . . . 170.9(2) ?
    C5 C6 C7 O1 . . . . -8.2(3) ?
    C1 C6 C7 O2 . . . . -9.5(3) ?
    C5 C6 C7 O2 . . . . 171.47(17) ?
    C7 O2 C8 C9 . . . . 177.88(14) ?
    O2 C8 C9 C16 . . . . 68.2(2) ?
    O2 C8 C9 C15 . . . . -59.5(2) ?
    O2 C8 C9 C10 . . . . -174.06(14) ?
    C16 C9 C10 O3 . . . . 65.9(3) ?
    C8 C9 C10 O3 . . . . -53.1(3) ?
    C15 C9 C10 O3 . . . . -173.7(2) ?
    C16 C9 C10 C11 . . . . -113.60(18) ?
    C8 C9 C10 C11 . . . . 127.42(17) ?
    C15 C9 C10 C11 . . . . 6.8(2) ?
    C14 N1 C11 C12 . . . . 0.5(2) ?
    C15 N1 C11 C12 . . . . 178.82(17) ?
    C14 N1 C11 C10 . . . . 179.85(17) ?
    C15 N1 C11 C10 . . . . -1.9(2) ?
    O3 C10 C11 N1 . . . . 177.2(2) ?
    C9 C10 C11 N1 . . . . -3.3(2) ?
    O3 C10 C11 C12 . . . . -3.9(5) ?
    C9 C10 C11 C12 . . . . 175.6(3) ?
    N1 C11 C12 C13 . . . . -0.4(2) ?
    C10 C11 C12 C13 . . . . -179.3(3) ?
    C11 C12 C13 C14 . . . . 0.1(3) ?
    C11 N1 C14 C13 . . . . -0.5(3) ?
    C15 N1 C14 C13 . . . . -178.2(2) ?
    C12 C13 C14 N1 . . . . 0.2(3) ?
    C14 N1 C15 C9 . . . . -176.2(2) ?
    C11 N1 C15 C9 . . . . 6.1(2) ?
    C16 C9 C15 N1 . . . . 110.08(16) ?
    C8 C9 C15 N1 . . . . -123.51(16) ?
    C10 C9 C15 N1 . . . . -7.47(19) ?
    C17 O4 C16 C9 . . . . -162.70(17) ?
    C8 C9 C16 O4 . . . . 175.02(15) ?
    C15 C9 C16 O4 . . . . -56.9(2) ?
    C10 C9 C16 O4 . . . . 58.2(2) ?
    C16 O4 C17 O5 . . . . -6.0(3) ?
    C16 O4 C17 C18 . . . . 172.28(17) ?
    O5 C17 C18 C19 . . . . 179.3(2) ?
    O4 C17 C18 C19 . . . . 1.1(3) ?
    O5 C17 C18 C23 . . . . 2.0(3) ?
    O4 C17 C18 C23 . . . . -176.29(19) ?
    C23 C18 C19 C20 . . . . 0.6(3) ?
    C17 C18 C19 C20 . . . . -176.7(2) ?
    C18 C19 C20 C21 . . . . 0.3(4) ?
    C19 C20 C21 C22 . . . . -0.6(4) ?
    C20 C21 C22 C23 . . . . -0.1(4) ?
    C21 C22 C23 C18 . . . . 1.1(4) ?
    C19 C18 C23 C22 . . . . -1.3(3) ?
    C17 C18 C23 C22 . . . . 176.1(2) ?
loop_
    _geom_hbond_atom_site_label_D
    _geom_hbond_atom_site_label_H
    _geom_hbond_atom_site_label_A
    _geom_hbond_site_symmetry_A
    _geom_hbond_distance_DH
    _geom_hbond_distance_HA
    _geom_hbond_distance_DA
    _geom_hbond_angle_DHA
    C4 H4A O3 1_554 0.93 2.59 3.299(3) 133
    C20 H20A O3 1_655 0.93 2.44 3.269(3) 149
data_global
_journal_date_recd_electronic     2010-12-10
_journal_date_accepted     2010-12-11
_journal_name_full     'Acta Crystallographica, Section E'
_journal_year     2011
_journal_volume     67
_journal_issue      1
_journal_page_first     o172
_journal_page_last     o173
_journal_paper_category     QO
_journal_coeditor_code     XU5119
_publ_contact_author_name     'Ali, Yousaf'
_publ_contact_author_address
;
Pharmaceutical Research Center, PCSIR Laboratories Complex, Karachi 75280,
Pakistan.
;
_publ_contact_author_email     'usfle8pcsir@yahoo.com'
_publ_contact_author_fax       922134641847
_publ_contact_author_phone       923337676994
_publ_section_title
;
{2-[(Benzoyloxy)methyl]-1-oxo-3<i>H</i>-pyrrolizin-2-yl}methyl benzoate
;
loop_
    _publ_author_name
    _publ_author_footnote
    _publ_author_address
    'Ali, Yousaf' .
;
Pharmaceutical Research Center
PCSIR Laboratories Complex
Karachi 75280
Pakistan
;
    'Yousuf, Sammer' .
;
H.E.J. Research Institute of Chemistry
International Center for Chemical and Biological Sciences
University of Karachi
Karachi 75270
Pakistan
;
    'Afza, Nighat' .
;
Pharmaceutical Research Center
PCSIR Laboratories Complex
Karachi 75280
Pakistan
;
    'Peng, Yu' .
;
Department of Pharmaceutical Engineering
Biotechnology College
Tianjin University of Science & Technology
Tianjin 300457
People's Republic of China
;
    'Kalhoro, Mahboob Ali' .
;
Pharmaceutical Research Center
PCSIR Laboratories Complex
Karachi 75280
Pakistan
;
