# Supplementary material for: {2-[(Benzo­yloxy)meth­yl]-1-oxo-3H-pyrrolizin-2-yl}methyl benzoate
Source: Acta Crystallogr Sect E Struct Rep Online. 2010 Dec 18;67(Pt 1):o172–3. doi: 10.1107/S1600536810051974 (PMC3050358; doi:10.1107/S1600536810051974)
Supplement: Supplementary file 2 [file e-67-0o172-Isup2.hkl]

# 
# h,k,l, Fc-squared, Fo-squared, sigma(Fo-squared) and status flag 
# 
data_I
_shelx_title ' a in P-1' 
_shelx_refln_list_code          4 
_shelx_F_calc_maximum      127.31 
_exptl_crystal_F_000       408.00 
_reflns_d_resolution_high  0.7486 
 
loop_ 
 _symmetry_equiv_pos_as_xyz 
 'x, y, z' 
 '-x, -y, -z' 
 
_cell_length_a     8.0438 
_cell_length_b    11.9359 
_cell_length_c    12.0614 
_cell_angle_alpha  64.417 
_cell_angle_beta   72.670 
_cell_angle_gamma  77.390 
 
_shelx_F_squared_multiplier     1.000 
 
loop_ 
 _refln_index_h 
 _refln_index_k 
 _refln_index_l 
 _refln_F_squared_calc 
 _refln_F_squared_meas 
 _refln_F_squared_sigma 
 _refln_observed_status 
   1   0   0      868.04      833.67      7.27 o 
   2   0   0     1728.65     1693.55     17.81 o 
   3   0   0       11.18       10.68      0.76 o 
   4   0   0       30.35       34.91      1.26 o 
   5   0   0        2.73        1.60      0.47 o 
   6   0   0       32.01       33.68      1.83 o 
   7   0   0        5.58        5.89      1.51 o 
   8   0   0        6.22        7.23      1.81 o 
   9   0   0       17.10       16.16      2.68 o 
  10   0   0        1.03        1.79      1.29 o 
 -10   1   0        1.79        4.27      1.49 o 
  -9   1   0        5.81        8.44      2.10 o 
  -8   1   0        0.36        1.86      1.06 o 
  -7   1   0       11.70       13.10      1.60 o 
  -6   1   0       15.37       17.57      1.32 o 
  -5   1   0       46.39       46.03      1.66 o 
  -4   1   0       71.08       75.58      1.92 o 
  -3   1   0      136.35      156.36      2.54 o 
  -2   1   0     1095.19     1043.96     10.15 o 
  -1   1   0     3949.87     3997.31     25.39 o 
   0   1   0       20.13       18.20      0.62 o 
   1   1   0       64.71       73.75      1.04 o 
   2   1   0       53.48       50.23      1.08 o 
   3   1   0      253.86      224.90      3.23 o 
   4   1   0        5.20        6.72      0.67 o 
   5   1   0        3.81        5.21      0.69 o 
   6   1   0      153.46      157.00      3.28 o 
   7   1   0        0.39        0.33      0.81 o 
   8   1   0        4.52        4.92      1.99 o 
   9   1   0        2.67        3.34      1.60 o 
  10   1   0        2.47        1.85      1.51 o 
  -9   2   0        0.33       -0.75      2.47 o 
  -8   2   0        1.45        2.56      2.40 o 
  -7   2   0       12.52       12.29      2.85 o 
  -6   2   0        0.11        0.23      0.62 o 
  -5   2   0        2.42        3.16      0.57 o 
  -4   2   0       36.31       42.05      1.51 o 
  -3   2   0       17.42       22.96      1.08 o 
  -2   2   0     5368.83     5733.31     33.82 o 
  -1   2   0    13531.40    13070.39     78.08 o 
   0   2   0       12.08        9.59      0.40 o 
   1   2   0    11325.53    10875.91    168.93 o 
   2   2   0      434.40      427.04      3.93 o 
   3   2   0      218.35      223.43      2.91 o 
   4   2   0        5.19        8.57      1.06 o 
   5   2   0       64.02       61.20      1.81 o 
   6   2   0       32.73       35.59      1.61 o 
   7   2   0       19.50       20.20      2.63 o 
   8   2   0        7.56       10.49      2.09 o 
   9   2   0        5.50        5.10      1.68 o 
  10   2   0        0.76        0.58      1.42 o 
  -9   3   0        0.23       -0.93      0.93 o 
  -8   3   0        2.73        1.88      0.95 o 
  -7   3   0       12.00       13.28      1.62 o 
  -6   3   0       10.63        7.38      0.93 o 
  -5   3   0       23.95       25.24      1.45 o 
  -4   3   0      130.59      144.15      3.00 o 
  -3   3   0      301.39      276.36      3.89 o 
  -2   3   0     1278.18     1350.57     10.26 o 
  -1   3   0     2420.03     2435.73     15.72 o 
   0   3   0      386.12      428.78      3.89 o 
   1   3   0     3858.62     3886.11     26.49 o 
   2   3   0        0.02        0.18      0.29 o 
   3   3   0      233.44      237.25      3.17 o 
   4   3   0      147.04      150.77      2.70 o 
   5   3   0      380.90      403.58      5.58 o 
   6   3   0       49.83       46.60      2.64 o 
   7   3   0        5.23        4.97      1.44 o 
   8   3   0        1.46        1.11      1.11 o 
   9   3   0        0.01        1.27      1.28 o 
  10   3   0        0.25        1.30      1.37 o 
  -9   4   0        0.26       -1.05      1.75 o 
  -8   4   0        0.12        0.19      0.80 o 
  -7   4   0        0.39       -0.35      0.57 o 
  -6   4   0        0.71       -0.52      0.52 o 
  -5   4   0        3.42        2.80      0.84 o 
  -4   4   0        1.24        2.36      0.54 o 
  -3   4   0      161.95      140.35      2.87 o 
  -2   4   0      324.21      297.30      3.94 o 
  -1   4   0      458.00      476.91      4.75 o 
   0   4   0      378.46      371.26      4.07 o 
   1   4   0     1461.52     1368.53      9.87 o 
   2   4   0        0.02        0.80      0.36 o 
   3   4   0        0.05        0.76      0.39 o 
   4   4   0        7.11        7.23      0.78 o 
   5   4   0        0.00        0.12      0.52 o 
   6   4   0       46.99       45.91      2.12 o 
   7   4   0        7.91        8.80      1.79 o 
   8   4   0        1.36        1.71      1.16 o 
   9   4   0        0.60       -1.02      1.82 o 
  10   4   0        0.08        2.16      1.77 o 
  -9   5   0        0.25        2.10      1.12 o 
  -8   5   0        0.04        1.57      0.86 o 
  -7   5   0        3.17        2.16      0.80 o 
  -6   5   0       12.13       11.07      1.48 o 
  -5   5   0       60.54       53.25      2.14 o 
  -4   5   0       33.43       35.53      1.61 o 
  -3   5   0       71.97       68.02      2.07 o 
  -2   5   0       28.45       29.10      1.25 o 
  -1   5   0        1.03        0.80      0.31 o 
   0   5   0      334.61      346.78      3.79 o 
   1   5   0      458.35      506.44      5.07 o 
   2   5   0     1691.55     1773.50     12.96 o 
   3   5   0       45.93       49.60      1.64 o 
   4   5   0      106.82      110.52      2.57 o 
   5   5   0       87.42       87.86      2.42 o 
   6   5   0        0.22        1.39      0.63 o 
   7   5   0        0.16        0.31      0.57 o 
   8   5   0        3.70        4.69      1.57 o 
   9   5   0        0.79        0.46      1.24 o 
  -8   6   0        0.99        2.51      0.94 o 
  -7   6   0        3.38        6.57      1.74 o 
  -6   6   0       19.54       20.35      2.02 o 
  -5   6   0       13.69       10.71      1.20 o 
  -4   6   0       59.21       52.53      2.02 o 
  -3   6   0        5.56        7.54      1.37 o 
  -2   6   0       62.99       64.01      1.86 o 
  -1   6   0      497.69      480.10      6.46 o 
   0   6   0      554.61      601.30     11.22 o 
   1   6   0       16.52       18.46      0.97 o 
   2   6   0        6.77       10.79      0.91 o 
   3   6   0       75.99       80.85      2.24 o 
   4   6   0       40.92       40.90      1.79 o 
   5   6   0       10.76       10.25      1.10 o 
   6   6   0        0.60        2.90      0.92 o 
   7   6   0        9.68       10.38      1.44 o 
   8   6   0       10.50        9.63      2.59 o 
   9   6   0        0.18       -1.04      1.04 o 
  -8   7   0        0.19        1.95      1.20 o 
  -7   7   0        1.28        2.69      1.22 o 
  -6   7   0        3.09        4.03      1.27 o 
  -5   7   0        4.34        5.44      1.13 o 
  -4   7   0       30.94       30.44      1.71 o 
  -3   7   0        6.49        5.58      0.77 o 
  -2   7   0        4.81        5.51      0.70 o 
  -1   7   0       22.45       17.55      0.88 o 
   0   7   0       47.88       48.19      1.36 o 
   1   7   0      145.06      156.43      3.22 o 
   2   7   0       21.33       22.47      1.31 o 
   3   7   0       30.32       29.91      1.52 o 
   4   7   0        0.30        0.07      0.46 o 
   5   7   0        0.04       -0.45      0.49 o 
   6   7   0       15.43       18.74      2.30 o 
   7   7   0        2.02        0.62      0.77 o 
   8   7   0       16.65       19.03      2.81 o 
   9   7   0        6.38        6.17      1.86 o 
  -7   8   0        0.29        0.18      2.44 o 
  -6   8   0        7.76        6.78      1.54 o 
  -5   8   0       20.36       22.00      2.63 o 
  -4   8   0        4.54        3.80      1.00 o 
  -3   8   0       28.04       30.57      2.40 o 
  -2   8   0       15.01       14.40      1.70 o 
  -1   8   0       95.05       82.09      3.22 o 
   0   8   0      150.68      131.42      3.90 o 
   1   8   0        0.22        0.00      0.49 o 
   2   8   0       31.61       32.07      1.47 o 
   3   8   0        0.40        1.08      0.51 o 
   4   8   0        8.80       10.90      1.57 o 
   5   8   0        4.35        4.97      0.86 o 
   6   8   0       22.60       19.90      2.03 o 
   7   8   0        0.11        0.04      0.85 o 
   8   8   0        3.25        3.90      1.41 o 
   9   8   0        0.32       -0.85      2.46 o 
  -7   9   0        0.01        2.01      1.19 o 
  -6   9   0        0.18        1.33      1.34 o 
  -5   9   0        3.53        2.16      1.04 o 
  -4   9   0        0.01       -0.52      0.85 o 
  -3   9   0       21.56       20.26      2.14 o 
  -2   9   0       28.23       30.67      3.07 o 
  -1   9   0        0.00       -0.25      0.53 o 
   0   9   0      113.97      106.45      3.76 o 
   1   9   0        2.96        3.34      0.91 o 
   2   9   0        0.75        1.39      0.64 o 
   3   9   0        3.29        3.11      0.86 o 
   4   9   0       15.96       13.59      1.61 o 
   5   9   0        0.67        1.04      0.61 o 
   6   9   0       24.39       24.90      2.84 o 
   7   9   0        2.48        4.26      1.10 o 
   8   9   0        1.87        0.15      1.18 o 
  -6  10   0        0.00       -0.91      0.95 o 
  -5  10   0        1.93        0.44      1.68 o 
  -4  10   0        0.02        0.57      0.70 o 
  -3  10   0        3.44        2.81      0.91 o 
  -2  10   0       18.77       19.87      2.12 o 
  -1  10   0        8.68        7.37      1.38 o 
   0  10   0       74.35       65.92      3.15 o 
   1  10   0       68.73       60.13      3.05 o 
   2  10   0        1.44        1.97      0.69 o 
   3  10   0       13.99       14.21      1.74 o 
   4  10   0       19.97       23.51      2.36 o 
   5  10   0        2.91        2.92      1.18 o 
   6  10   0        0.01       -0.79      0.94 o 
   7  10   0        4.99        7.22      1.58 o 
   8  10   0        1.08       -1.36      1.36 o 
  -5  11   0        0.20        0.39      1.50 o 
  -4  11   0        0.00        1.68      0.83 o 
  -3  11   0        3.13        3.68      1.10 o 
  -2  11   0        0.73        0.15      0.66 o 
  -1  11   0        6.04        7.64      1.36 o 
   0  11   0       20.25       20.87      3.03 o 
   1  11   0        2.61        0.61      0.68 o 
   2  11   0        1.00        3.29      0.84 o 
   3  11   0        5.77        6.06      1.24 o 
   4  11   0        1.33        1.81      0.82 o 
   5  11   0        3.37        2.01      0.99 o 
   6  11   0        2.88        1.26      1.01 o 
   7  11   0        0.00        2.18      1.16 o 
  -4  12   0        1.49        2.66      1.13 o 
  -3  12   0        1.68        2.01      1.55 o 
  -2  12   0        6.18        6.47      1.44 o 
  -1  12   0        3.18        3.72      1.09 o 
   0  12   0        6.48        8.10      1.50 o 
   1  12   0       10.58        7.73      1.44 o 
   2  12   0        0.20       -0.60      0.60 o 
   3  12   0        6.87        5.59      1.23 o 
   4  12   0        3.39        2.29      0.91 o 
   5  12   0        0.07        0.62      1.54 o 
   6  12   0        0.52        2.17      1.07 o 
  -3  13   0        1.87        0.75      1.29 o 
  -2  13   0        0.09        0.19      1.16 o 
  -1  13   0        0.17       -0.83      1.05 o 
   0  13   0        0.00       -0.10      1.05 o 
   1  13   0        1.06        2.03      0.88 o 
   2  13   0        0.01       -0.37      0.75 o 
   3  13   0       11.86       17.47      2.02 o 
   4  13   0        9.05        9.88      2.55 o 
   5  13   0        2.52        4.89      1.41 o 
  -1  14   0        9.74       12.31      2.36 o 
   0  14   0        1.94        3.49      1.49 o 
   1  14   0        0.20        0.91      1.19 o 
   2  14   0        0.07       -1.09      1.09 o 
   3  14   0        0.01        0.25      1.17 o 
  -4 -13   1        5.02        8.89      1.89 o 
  -3 -13   1        0.13        0.28      1.02 o 
  -2 -13   1        0.77        0.97      0.90 o 
  -1 -13   1        0.00       -0.76      0.76 o 
   0 -13   1        4.40        4.86      1.21 o 
   1 -13   1        0.01       -0.78      0.78 o 
   2 -13   1        4.11        3.50      1.48 o 
  -5 -12   1        0.25       -0.13      1.98 o 
  -4 -12   1        4.06        1.18      2.05 o 
  -3 -12   1        0.41       -0.35      0.71 o 
  -2 -12   1        3.90        6.65      1.65 o 
  -1 -12   1        0.30       -0.40      1.02 o 
   0 -12   1       11.20        8.94      1.49 o 
   1 -12   1        3.53        3.77      1.09 o 
   2 -12   1        3.27        1.67      1.62 o 
   3 -12   1        0.88        3.74      1.26 o 
   4 -12   1        1.57        0.61      1.75 o 
  -6 -11   1        1.28        2.69      2.79 o 
  -5 -11   1        0.01        0.80      1.03 o 
  -4 -11   1        1.61        3.57      1.15 o 
  -3 -11   1        2.81        0.98      0.80 o 
  -2 -11   1        5.04        4.84      1.11 o 
  -1 -11   1        0.05        2.29      0.80 o 
   0 -11   1        1.01        0.05      0.71 o 
   1 -11   1        0.06        0.61      1.22 o 
   2 -11   1        0.36       -0.61      0.61 o 
   3 -11   1        0.04        1.08      0.79 o 
   4 -11   1        0.26        1.17      0.84 o 
   5 -11   1        0.07        1.53      2.59 o 
  -7 -10   1        1.94        5.95      1.44 o 
  -6 -10   1        0.24        1.60      2.67 o 
  -5 -10   1       15.83       18.89      2.57 o 
  -4 -10   1       16.37       15.39      1.84 o 
  -3 -10   1       14.80        9.55      1.47 o 
  -2 -10   1        2.33        2.89      0.85 o 
  -1 -10   1        7.29        6.59      1.35 o 
   0 -10   1       92.77       87.37      3.70 o 
   1 -10   1       41.64       42.56      3.02 o 
   2 -10   1        2.61        1.42      0.85 o 
   3 -10   1        4.55        4.23      1.13 o 
   4 -10   1        0.22       -0.10      0.68 o 
   5 -10   1        1.81        4.08      1.33 o 
   6 -10   1        0.74        1.66      1.27 o 
  -8  -9   1        0.31        0.08      1.48 o 
  -7  -9   1        1.45        0.69      1.06 o 
  -6  -9   1        2.66        1.62      1.15 o 
  -5  -9   1       28.41       24.77      4.90 o 
  -4  -9   1       41.30       32.26      2.45 o 
  -3  -9   1       14.99       15.65      1.75 o 
  -2  -9   1       14.93       14.02      1.69 o 
  -1  -9   1       15.88       14.36      1.69 o 
   0  -9   1      161.29      157.30      6.56 o 
   1  -9   1        0.57        1.54      0.76 o 
   2  -9   1       52.31       49.39      4.09 o 
   3  -9   1        7.15        6.65      1.31 o 
   4  -9   1        2.57        3.92      1.23 o 
   5  -9   1        0.32        2.66      1.01 o 
   6  -9   1        1.14        0.76      1.09 o 
   7  -9   1        0.17       -0.15      1.22 o 
  -8  -8   1        0.63       -1.98      2.48 o 
  -7  -8   1        0.29        0.44      0.77 o 
  -6  -8   1        3.50        3.20      0.96 o 
  -5  -8   1        0.23       -0.15      0.68 o 
  -4  -8   1       65.85       61.28      2.30 o 
  -3  -8   1        1.65        2.21      0.82 o 
  -2  -8   1        9.51        9.44      1.31 o 
  -1  -8   1       66.60       64.14      3.04 o 
   0  -8   1      100.98       83.69      3.20 o 
   1  -8   1       44.30       47.39      2.50 o 
   2  -8   1        1.88        1.88      0.79 o 
   3  -8   1       13.55       12.95      1.67 o 
   4  -8   1        6.72        6.21      1.12 o 
   5  -8   1        0.09        0.57      0.81 o 
   6  -8   1       10.50        7.60      1.73 o 
   7  -8   1        0.08        1.45      1.05 o 
  -9  -7   1        1.37        6.23      1.83 o 
  -8  -7   1        0.95        2.37      1.59 o 
  -7  -7   1       15.27       13.93      1.92 o 
  -6  -7   1       24.04       22.44      2.16 o 
  -5  -7   1       55.58       47.52      2.56 o 
  -4  -7   1        9.17        7.23      0.90 o 
  -3  -7   1       24.34       20.20      1.40 o 
  -2  -7   1        2.88        6.07      0.74 o 
  -1  -7   1      110.51      119.42      3.53 o 
   0  -7   1        9.42       10.40      1.31 o 
   1  -7   1        7.69        5.23      1.02 o 
   2  -7   1        9.67       12.39      1.61 o 
   3  -7   1        2.75        2.22      0.98 o 
   4  -7   1        0.28        0.29      0.60 o 
   5  -7   1       70.75       64.55      3.35 o 
   6  -7   1        5.73        4.22      1.40 o 
   7  -7   1        4.35        3.77      1.43 o 
   8  -7   1       12.33       20.00      3.10 o 
  -9  -6   1        0.39       -0.87      1.26 o 
  -8  -6   1        0.69        0.56      1.18 o 
  -7  -6   1        0.62        0.71      0.69 o 
  -6  -6   1        4.11        4.76      1.09 o 
  -5  -6   1        6.03        7.08      1.19 o 
  -4  -6   1      151.28      156.08      3.39 o 
  -3  -6   1      192.89      199.03      3.67 o 
  -2  -6   1      163.93      170.77      4.50 o 
  -1  -6   1      177.17      179.72      2.89 o 
   0  -6   1        5.83        6.06      0.92 o 
   1  -6   1       76.60       67.86      2.59 o 
   2  -6   1        0.00        0.22      0.28 o 
   3  -6   1        0.99        0.25      0.38 o 
   4  -6   1       16.48       18.99      1.42 o 
   5  -6   1        0.37        0.89      0.54 o 
   6  -6   1       13.47       14.14      1.75 o 
   7  -6   1        2.31        4.61      1.45 o 
   8  -6   1        0.59        2.20      1.48 o 
  -9  -5   1        2.94        1.86      2.34 o 
  -8  -5   1        6.54        5.85      1.70 o 
  -7  -5   1        0.17        0.14      0.59 o 
  -6  -5   1      118.81      105.92      3.60 o 
  -5  -5   1        5.20        3.21      0.67 o 
  -4  -5   1        5.66        7.04      1.00 o 
  -3  -5   1        3.69        7.00      0.82 o 
  -2  -5   1        3.14        2.92      0.55 o 
  -1  -5   1      135.86      143.09      2.45 o 
   0  -5   1      188.80      182.91      6.45 o 
   1  -5   1        3.86        3.07      0.68 o 
   2  -5   1      125.60      132.54      2.49 o 
   3  -5   1       67.24       83.28      2.85 o 
   4  -5   1       31.00       30.37      1.68 o 
   5  -5   1       57.91       47.47      2.02 o 
   6  -5   1       91.43       87.62      3.53 o 
   7  -5   1        1.04        1.66      0.80 o 
   8  -5   1        9.05       10.49      1.61 o 
   9  -5   1        3.41        4.61      2.12 o 
  -9  -4   1        2.40        2.46      2.53 o 
  -8  -4   1        4.21        4.23      1.58 o 
  -7  -4   1        0.50       -0.51      0.51 o 
  -6  -4   1       27.55       24.79      1.98 o 
  -5  -4   1       10.69       10.29      0.95 o 
  -4  -4   1      137.29      170.59      3.40 o 
  -3  -4   1       72.10       96.10      2.21 o 
  -2  -4   1      242.08      263.22      3.57 o 
  -1  -4   1       49.08       33.08      1.10 o 
   0  -4   1       16.67       22.13      1.26 o 
   1  -4   1        5.41        7.68      0.92 o 
   2  -4   1       39.76       45.86      1.41 o 
   3  -4   1      157.41      164.29      3.09 o 
   4  -4   1       16.48       14.49      1.26 o 
   5  -4   1        2.97        3.80      0.74 o 
   6  -4   1      105.21       92.10      3.54 o 
   7  -4   1        0.09        0.37      1.06 o 
   8  -4   1        3.09        3.53      0.98 o 
   9  -4   1        3.43        5.51      1.59 o 
  -9  -3   1        0.14       -0.34      1.11 o 
  -8  -3   1       22.21       24.90      3.19 o 
  -7  -3   1       35.78       36.94      2.32 o 
  -6  -3   1        6.20        4.67      0.90 o 
  -5  -3   1        2.82        3.58      0.62 o 
  -4  -3   1        2.42        4.36      0.59 o 
  -3  -3   1       81.39       74.84      1.78 o 
  -2  -3   1       63.48       64.45      1.57 o 
  -1  -3   1      110.59      109.19      1.88 o 
   0  -3   1      301.19      325.83      4.38 o 
   1  -3   1       38.34       39.69      0.96 o 
   2  -3   1      303.39      352.35      4.11 o 
   3  -3   1     1305.20     1431.40     12.79 o 
   4  -3   1        4.47        4.23      0.64 o 
   5  -3   1        5.69        4.07      0.65 o 
   6  -3   1      121.17      104.33      3.67 o 
   7  -3   1        2.33        1.21      0.73 o 
   8  -3   1        6.45        4.16      1.54 o 
   9  -3   1        1.01        2.36      1.21 o 
 -10  -2   1        0.12       -0.46      1.19 o 
  -9  -2   1        0.28        0.94      1.36 o 
  -8  -2   1       28.62       30.31      3.55 o 
  -7  -2   1        0.01       -0.49      0.82 o 
  -6  -2   1       12.00       15.03      1.52 o 
  -5  -2   1       18.39       15.96      1.46 o 
  -4  -2   1      190.85      199.22      3.06 o 
  -3  -2   1      644.77      734.68      6.37 o 
  -2  -2   1      607.86      621.35      6.70 o 
  -1  -2   1     1359.54     1391.75     11.37 o 
   0  -2   1       15.60       13.64      0.95 o 
   1  -2   1       52.13       43.48      1.00 o 
   2  -2   1      299.65      287.06      3.38 o 
   3  -2   1      122.59      134.02      3.34 o 
   4  -2   1        8.43       10.96      1.18 o 
   5  -2   1       78.68       69.72      2.04 o 
   6  -2   1        5.53        3.17      1.44 o 
   7  -2   1      110.11      101.87      3.79 o 
   8  -2   1       16.18       13.76      1.81 o 
   9  -2   1       17.21       18.84      2.76 o 
  10  -2   1        1.63        3.64      2.21 o 
 -10  -1   1        1.07        0.44      1.48 o 
  -9  -1   1        0.00        1.02      1.23 o 
  -8  -1   1        1.39        0.00      1.00 o 
  -7  -1   1        7.89        8.77      1.84 o 
  -6  -1   1       10.81       10.16      1.29 o 
  -5  -1   1       26.79       26.59      1.31 o 
  -4  -1   1      239.98      250.34      3.85 o 
  -3  -1   1       49.01       35.01      1.09 o 
  -2  -1   1      222.10      226.95      2.53 o 
  -1  -1   1       53.61       51.92      1.32 o 
   0  -1   1       94.59       88.73      1.81 o 
   1  -1   1      125.90      132.15      1.82 o 
   2  -1   1       91.44      102.52      1.84 o 
   3  -1   1      195.84      212.32      2.91 o 
   4  -1   1        1.09        5.71      0.62 o 
   5  -1   1      260.04      259.94      3.97 o 
   6  -1   1        0.11       -0.22      0.52 o 
   7  -1   1        5.56        4.13      1.05 o 
   8  -1   1       24.65       29.20      2.49 o 
   9  -1   1        3.69        3.43      1.56 o 
  10  -1   1        0.01       -0.18      1.15 o 
 -10   0   1        0.13        1.65      1.27 o 
  -9   0   1       15.63       20.15      3.06 o 
  -8   0   1        5.28        7.13      1.75 o 
  -7   0   1        3.03        2.17      1.96 o 
  -6   0   1        6.42        4.25      0.74 o 
  -5   0   1       27.37       34.68      1.46 o 
  -4   0   1       38.20       36.19      1.31 o 
  -3   0   1       46.83       46.06      1.35 o 
  -2   0   1      223.73      217.78      3.77 o 
  -1   0   1     4504.61     4614.18     32.09 o 
   0   0   1     2146.25     2217.48     24.52 o 
   1   0   1     1745.49     1876.04     15.58 o 
   2   0   1      901.58      918.69      8.06 o 
   3   0   1        3.65        2.89      0.40 o 
   4   0   1       23.58       35.39      1.21 o 
   5   0   1      147.46      145.30      2.78 o 
   6   0   1       10.64       10.64      1.37 o 
   7   0   1       75.43       75.67      3.21 o 
   8   0   1       89.92       83.51      4.76 o 
   9   0   1        0.86        1.05      1.79 o 
  10   0   1        1.58        2.65      1.45 o 
  -9   1   1        8.58        7.32      1.97 o 
  -8   1   1        4.30        4.97      1.99 o 
  -7   1   1       20.44       23.14      3.96 o 
  -6   1   1        8.84        9.26      1.00 o 
  -5   1   1        1.89        1.29      0.43 o 
  -4   1   1       69.80       65.08      3.73 o 
  -3   1   1       17.73       17.87      1.17 o 
  -2   1   1      339.92      359.85      5.38 o 
  -1   1   1     5442.38     5651.88     55.41 o 
   0   1   1      252.45      225.10      2.61 o 
   1   1   1      120.87      121.87      1.82 o 
   2   1   1     1984.77     2136.19     13.52 o 
   3   1   1      503.47      498.22      5.69 o 
   4   1   1      973.79     1042.05      8.49 o 
   5   1   1      125.87      123.42      2.53 o 
   6   1   1       12.44       15.70      1.07 o 
   7   1   1        5.07        3.47      1.39 o 
   8   1   1        2.47        1.50      2.15 o 
   9   1   1        0.86        0.24      1.04 o 
  10   1   1        0.02       -0.10      2.60 o 
  -9   2   1        4.47        4.17      1.59 o 
  -8   2   1        0.84        1.66      0.99 o 
  -7   2   1       16.06       19.89      2.57 o 
  -6   2   1        3.40        3.30      0.64 o 
  -5   2   1        3.48        4.05      0.68 o 
  -4   2   1       37.43       32.59      1.36 o 
  -3   2   1       52.64       67.15      1.76 o 
  -2   2   1      120.73      115.79      2.06 o 
  -1   2   1       74.81       77.27      1.84 o 
   0   2   1       23.21       18.23      0.56 o 
   1   2   1      782.50      807.65      7.85 o 
   2   2   1        0.87        3.43      0.44 o 
   3   2   1      419.98      436.61      4.27 o 
   4   2   1       19.43       19.93      0.98 o 
   5   2   1        0.15        0.26      0.45 o 
   6   2   1       81.57       87.02      2.32 o 
   7   2   1        3.94        4.97      1.12 o 
   8   2   1        9.95        9.96      2.05 o 
   9   2   1        0.00       -0.65      0.97 o 
  10   2   1        0.09       -1.15      1.15 o 
  -9   3   1        0.71        3.05      1.31 o 
  -8   3   1        0.00       -0.80      0.80 o 
  -7   3   1        3.98        1.77      0.94 o 
  -6   3   1       18.34       17.50      1.37 o 
  -5   3   1        6.26        6.31      0.80 o 
  -4   3   1      474.45      471.86      5.89 o 
  -3   3   1     1496.66     1611.69     12.31 o 
  -2   3   1     1627.17     1740.41     12.46 o 
  -1   3   1     3644.40     3738.00     22.79 o 
   0   3   1     7864.02     7949.06     72.02 o 
   1   3   1      147.25      121.89      2.23 o 
   2   3   1     2247.28     2411.35     15.27 o 
   3   3   1       38.94       37.19      1.20 o 
   4   3   1      130.06      125.17      2.38 o 
   5   3   1       18.24       20.21      1.30 o 
   6   3   1        0.03       -0.35      0.35 o 
   7   3   1        7.15        7.47      1.24 o 
   8   3   1        0.97        0.15      0.82 o 
   9   3   1        2.50        2.31      1.21 o 
  10   3   1        0.17       -0.66      1.06 o 
  -9   4   1        0.01        0.03      0.98 o 
  -8   4   1        1.91        2.72      1.01 o 
  -7   4   1        2.59        2.78      0.90 o 
  -6   4   1       11.74        9.43      1.08 o 
  -5   4   1        2.87        4.47      0.72 o 
  -4   4   1       76.18       83.67      2.35 o 
  -3   4   1      211.24      210.53      3.80 o 
  -2   4   1       67.97       57.48      1.66 o 
  -1   4   1       29.08       25.74      1.04 o 
   0   4   1     1994.22     2183.57     21.05 o 
   1   4   1      305.24      359.79      3.71 o 
   2   4   1      482.21      497.74      4.84 o 
   3   4   1       12.24        7.75      0.74 o 
   4   4   1       31.71       28.85      1.24 o 
   5   4   1       20.97       17.23      1.14 o 
   6   4   1       23.38       25.00      1.35 o 
   7   4   1       12.58       12.72      1.51 o 
   8   4   1        1.15        0.45      1.12 o 
   9   4   1        2.49        0.38      1.80 o 
  10   4   1        0.20       -1.11      1.11 o 
  -9   5   1        0.12       -0.79      1.01 o 
  -8   5   1        2.19        3.17      2.49 o 
  -7   5   1        5.30        6.39      1.37 o 
  -6   5   1       38.84       34.63      2.56 o 
  -5   5   1       20.50       18.01      1.47 o 
  -4   5   1      145.97      143.31      3.24 o 
  -3   5   1        7.72        4.22      0.66 o 
  -2   5   1     1242.02     1257.76     10.49 o 
  -1   5   1      195.64      192.86      3.01 o 
   0   5   1      856.55      842.37      7.89 o 
   1   5   1      458.85      502.52      4.98 o 
   2   5   1      571.12      539.01      5.45 o 
   3   5   1      267.29      284.96      3.93 o 
   4   5   1       46.16       47.44      1.64 o 
   5   5   1        6.39        6.78      0.83 o 
   6   5   1        1.19        1.86      0.52 o 
   7   5   1        0.00       -0.82      0.82 o 
   8   5   1        0.05       -0.71      0.71 o 
   9   5   1        3.70        3.58      1.52 o 
  10   5   1        0.43       -1.22      1.22 o 
  -8   6   1        0.05       -0.53      1.11 o 
  -7   6   1        4.78        3.69      1.00 o 
  -6   6   1        0.52        1.75      0.96 o 
  -5   6   1       36.67       32.72      1.91 o 
  -4   6   1       37.17       35.34      1.75 o 
  -3   6   1       57.79       48.74      2.20 o 
  -2   6   1     1036.39     1082.58      9.84 o 
  -1   6   1      531.05      550.15      5.92 o 
   0   6   1       79.34       85.55      1.90 o 
   1   6   1        1.29        2.50      0.48 o 
   2   6   1      195.96      225.96      3.46 o 
   3   6   1      151.67      182.83      3.28 o 
   4   6   1       17.40       17.48      1.25 o 
   5   6   1        2.34        1.95      0.52 o 
   6   6   1        4.83        4.97      0.77 o 
   7   6   1       14.04       14.77      2.32 o 
   8   6   1        0.18        1.69      1.25 o 
   9   6   1        1.43       -0.06      1.55 o 
  -7   7   1       17.92       18.06      2.04 o 
  -6   7   1        1.82        2.40      0.84 o 
  -5   7   1       31.15       24.51      1.98 o 
  -4   7   1        8.17        7.66      0.98 o 
  -3   7   1       23.91       19.95      1.46 o 
  -2   7   1        0.23        1.22      0.43 o 
  -1   7   1        6.20        2.27      0.48 o 
   0   7   1       71.19       71.67      1.82 o 
   1   7   1        6.84        6.99      0.73 o 
   2   7   1       18.98       23.76      1.26 o 
   3   7   1      204.95      194.34      3.60 o 
   4   7   1       18.46       19.48      1.41 o 
   5   7   1       10.52       13.74      1.29 o 
   6   7   1        0.03       -0.40      0.58 o 
   7   7   1        9.36        7.41      1.50 o 
   8   7   1        5.07        5.73      1.69 o 
   9   7   1        6.74        6.84      1.91 o 
  -7   8   1        0.35        0.46      0.93 o 
  -6   8   1        0.87        0.23      1.31 o 
  -5   8   1       51.53       43.14      3.14 o 
  -4   8   1        5.65        5.08      1.07 o 
  -3   8   1       45.88       40.75      2.52 o 
  -2   8   1        3.91        4.17      0.98 o 
  -1   8   1      774.45      748.81     16.27 o 
   0   8   1        2.37        2.50      0.48 o 
   1   8   1       78.26       85.59      2.18 o 
   2   8   1      150.01      153.65      3.12 o 
   3   8   1        2.97        2.02      0.58 o 
   4   8   1        0.67        1.08      0.52 o 
   5   8   1        2.62        3.92      0.78 o 
   6   8   1        0.01       -0.69      0.72 o 
   7   8   1       14.72       16.15      1.87 o 
   8   8   1       15.78       17.29      2.61 o 
   9   8   1        4.55        4.01      2.08 o 
  -7   9   1        0.44        0.66      1.14 o 
  -6   9   1        2.99        2.73      2.62 o 
  -5   9   1        0.60        0.00      0.73 o 
  -4   9   1       11.93       10.85      1.55 o 
  -3   9   1       61.63       58.06      3.04 o 
  -2   9   1      135.48      133.80      4.40 o 
  -1   9   1       47.65       42.98      2.57 o 
   0   9   1       45.74       51.24      2.58 o 
   1   9   1        8.33       10.05      1.36 o 
   2   9   1       13.39       16.32      1.65 o 
   3   9   1       23.92       24.57      1.51 o 
   4   9   1        0.71        1.78      0.59 o 
   5   9   1       11.19       10.83      1.24 o 
   6   9   1       13.07       15.97      1.83 o 
   7   9   1        4.91        4.56      1.05 o 
   8   9   1        4.69        3.99      1.51 o 
  -6  10   1        0.92       -0.98      0.98 o 
  -5  10   1        0.40       -0.68      0.68 o 
  -4  10   1       10.62       11.19      1.64 o 
  -3  10   1        2.60        4.83      1.39 o 
  -2  10   1       48.97       46.80      2.92 o 
  -1  10   1       60.78       60.46      3.01 o 
   0  10   1       39.45       33.55      2.50 o 
   1  10   1        9.34       10.45      1.49 o 
   2  10   1       22.97       22.11      2.03 o 
   3  10   1        0.10       -0.44      0.87 o 
   4  10   1        0.56        3.49      0.86 o 
   5  10   1       21.25       23.24      2.17 o 
   6  10   1        0.59        2.33      1.06 o 
   7  10   1        1.02        0.81      1.08 o 
   8  10   1        9.28       12.03      3.10 o 
  -5  11   1        0.00       -0.31      0.88 o 
  -4  11   1       11.47       14.24      1.87 o 
  -3  11   1        0.13        0.61      0.75 o 
  -2  11   1        0.98       -0.12      0.78 o 
  -1  11   1       37.10       42.35      2.85 o 
   0  11   1       30.93       39.76      2.90 o 
   1  11   1        6.77        7.54      1.30 o 
   2  11   1        0.42        1.17      0.85 o 
   3  11   1        0.77        1.27      0.87 o 
   4  11   1        0.07       -0.37      0.59 o 
   5  11   1       11.81       12.70      1.60 o 
   6  11   1        1.66        3.33      2.05 o 
   7  11   1        1.12        2.56      1.15 o 
  -4  12   1        0.01        2.41      1.04 o 
  -3  12   1        0.20       -0.13      1.04 o 
  -2  12   1        2.94        4.26      1.03 o 
  -1  12   1        0.83       -0.04      0.69 o 
   0  12   1        0.02       -0.39      0.74 o 
   1  12   1        0.00       -0.52      0.73 o 
   2  12   1        1.17        1.72      1.28 o 
   3  12   1        0.02        0.84      0.71 o 
   4  12   1        9.19        8.07      1.35 o 
   5  12   1        0.05       -0.67      0.67 o 
   6  12   1        4.89        5.52      1.37 o 
   7  12   1        0.15        1.24      1.08 o 
  -3  13   1        0.06       -0.87      1.48 o 
  -2  13   1        0.10        1.73      1.15 o 
  -1  13   1        1.75        0.97      2.41 o 
   0  13   1        0.04        0.91      1.21 o 
   1  13   1        4.61        6.41      1.71 o 
   2  13   1        0.10       -1.24      1.24 o 
   3  13   1        6.06        4.98      2.88 o 
   4  13   1        3.35        0.34      1.09 o 
   5  13   1        0.56       -1.53      1.53 o 
   6  13   1        0.37        0.03      1.50 o 
  -2  14   1        1.92        0.28      1.25 o 
  -1  14   1        1.91        0.35      1.18 o 
   0  14   1        1.70        0.72      1.23 o 
   1  14   1        0.18       -0.46      1.08 o 
   2  14   1        1.24       -0.04      1.21 o 
   3  14   1        1.97        1.50      1.22 o 
   4  14   1        0.00       -0.62      1.14 o 
  -3 -13   2        0.24       -1.17      1.17 o 
  -2 -13   2        1.07        1.20      0.88 o 
  -1 -13   2        1.17        1.71      0.98 o 
   0 -13   2        0.65        0.96      0.96 o 
   1 -13   2        0.41       -0.55      2.00 o 
  -4 -12   2        0.45        2.43      1.73 o 
  -3 -12   2        0.42        1.89      1.22 o 
  -2 -12   2        1.74        1.55      1.50 o 
  -1 -12   2        6.60        2.49      1.00 o 
   0 -12   2        0.53        1.32      0.99 o 
   1 -12   2       11.35       11.72      2.42 o 
   2 -12   2        8.29        8.50      1.54 o 
   3 -12   2        0.00       -0.83      0.83 o 
  -6 -11   2        0.00       -0.44      1.05 o 
  -5 -11   2        0.24        0.13      1.01 o 
  -4 -11   2        2.01        1.64      1.09 o 
  -3 -11   2        0.44        1.23      0.99 o 
  -2 -11   2        2.14        2.86      0.95 o 
  -1 -11   2       12.19       12.77      1.76 o 
   0 -11   2        0.10        1.17      0.81 o 
   1 -11   2        0.24       -0.68      0.68 o 
   2 -11   2        3.17        2.38      0.93 o 
   3 -11   2        0.01       -0.72      0.72 o 
   4 -11   2        0.74        1.91      2.17 o 
   5 -11   2        0.07       -0.92      1.10 o 
  -6 -10   2        3.45        4.15      4.29 o 
  -5 -10   2        2.73        6.25      1.59 o 
  -4 -10   2        2.77        3.65      1.23 o 
  -3 -10   2        0.00        0.63      1.01 o 
  -2 -10   2       45.46       49.48      2.89 o 
  -1 -10   2       38.37       34.81      2.71 o 
   0 -10   2        5.65        4.49      1.72 o 
   1 -10   2       13.93       13.31      1.86 o 
   2 -10   2        3.82        3.48      1.06 o 
   3 -10   2        6.95        7.08      1.38 o 
   4 -10   2        0.01       -0.98      0.98 o 
   5 -10   2        0.02        3.62      1.48 o 
   6 -10   2        0.65        2.23      1.23 o 
  -7  -9   2        1.42        2.24      2.36 o 
  -6  -9   2        3.24        5.31      3.32 o 
  -5  -9   2        3.94        0.95      1.16 o 
  -4  -9   2        3.63        2.74      1.28 o 
  -3  -9   2        4.66        4.42      0.99 o 
  -2  -9   2        7.22        9.97      1.46 o 
  -1  -9   2       24.17       24.24      2.25 o 
   0  -9   2       29.39       26.56      2.37 o 
   1  -9   2        8.70        7.53      1.36 o 
   2  -9   2       85.27       82.25      3.68 o 
   3  -9   2        8.22       10.38      1.58 o 
   4  -9   2       16.59       13.98      1.87 o 
   5  -9   2        1.95        3.32      1.45 o 
   6  -9   2        0.02        0.23      2.56 o 
  -8  -8   2        0.05        3.14      2.05 o 
  -7  -8   2        0.10       -0.51      0.90 o 
  -6  -8   2        0.70        0.48      1.04 o 
  -5  -8   2        1.48        1.22      1.13 o 
  -4  -8   2        0.07        0.59      0.87 o 
  -3  -8   2        1.91        3.73      0.88 o 
  -2  -8   2        3.12        2.54      0.80 o 
  -1  -8   2       23.97       29.58      2.27 o 
   0  -8   2        0.80        0.13      0.58 o 
   1  -8   2       20.76       21.76      2.11 o 
   2  -8   2        0.00        1.42      0.74 o 
   3  -8   2       10.88       11.51      1.61 o 
   4  -8   2       41.36       39.57      2.72 o 
   5  -8   2        2.94        1.23      1.06 o 
   6  -8   2        2.82        3.34      1.50 o 
   7  -8   2        1.14        1.85      1.35 o 
  -8  -7   2        2.16        1.90      3.50 o 
  -7  -7   2        1.23        3.35      1.25 o 
  -6  -7   2        5.10        7.07      1.29 o 
  -5  -7   2       26.17       26.45      2.21 o 
  -4  -7   2        3.85        2.01      0.98 o 
  -3  -7   2        0.39        0.10      0.56 o 
  -2  -7   2       66.19       61.81      2.63 o 
  -1  -7   2       54.39       52.82      2.46 o 
   0  -7   2       37.29       40.31      2.32 o 
   1  -7   2        7.61        6.93      1.15 o 
   2  -7   2       29.80       31.78      2.34 o 
   3  -7   2        0.01        0.04      0.55 o 
   4  -7   2       10.51       10.06      1.88 o 
   5  -7   2        2.37        1.39      0.93 o 
   6  -7   2        1.16        1.42      1.03 o 
   7  -7   2        1.64        1.81      1.35 o 
   8  -7   2        8.48       11.71      2.30 o 
  -8  -6   2        2.85        4.54      1.62 o 
  -7  -6   2        2.39        2.20      0.81 o 
  -6  -6   2       17.33       14.96      1.80 o 
  -5  -6   2       63.96       57.32      2.74 o 
  -4  -6   2       34.68       34.45      1.68 o 
  -3  -6   2       70.46       56.26      1.97 o 
  -2  -6   2       61.80       49.05      1.71 o 
  -1  -6   2        0.33        0.91      0.34 o 
   0  -6   2      119.34      124.47      3.53 o 
   1  -6   2        2.41        1.67      0.62 o 
   2  -6   2        4.70        3.41      0.81 o 
   3  -6   2        0.22       -0.12      0.58 o 
   4  -6   2       55.51       47.18      2.55 o 
   5  -6   2        0.27        1.22      0.65 o 
   6  -6   2        7.85        6.33      1.59 o 
   7  -6   2        2.68        3.67      1.89 o 
   8  -6   2        2.63        5.08      1.62 o 
  -9  -5   2        0.47        1.96      2.05 o 
  -8  -5   2        3.32        3.06      1.45 o 
  -7  -5   2        0.19       -0.48      1.18 o 
  -6  -5   2       18.87       16.51      1.79 o 
  -5  -5   2        7.52       10.20      1.40 o 
  -4  -5   2       18.82       20.40      1.30 o 
  -3  -5   2       17.18       23.23      2.02 o 
  -2  -5   2       31.47       28.54      1.29 o 
  -1  -5   2        2.33        3.32      0.70 o 
   0  -5   2       34.59       36.22      1.79 o 
   1  -5   2       14.16       20.83      1.61 o 
   2  -5   2      111.48      116.27      2.08 o 
   3  -5   2       58.18       64.16      1.93 o 
   4  -5   2       10.96       11.84      1.12 o 
   5  -5   2       10.02       14.69      1.34 o 
   6  -5   2       45.75       44.16      2.68 o 
   7  -5   2       20.92       26.96      2.46 o 
   8  -5   2        2.37        3.38      1.50 o 
   9  -5   2        7.47        5.56      2.15 o 
  -9  -4   2        0.96        0.01      1.30 o 
  -8  -4   2        1.16        0.41      2.78 o 
  -7  -4   2       97.57       89.99      3.56 o 
  -6  -4   2       22.16       19.88      1.89 o 
  -5  -4   2        0.75        0.53      0.58 o 
  -4  -4   2       12.05       11.49      0.99 o 
  -3  -4   2        2.05        2.13      0.50 o 
  -2  -4   2       28.96       21.67      1.08 o 
  -1  -4   2       81.67       73.66      1.71 o 
   0  -4   2      157.05      139.19      3.18 o 
   1  -4   2      198.60      190.88      3.87 o 
   2  -4   2      325.97      342.64      6.65 o 
   3  -4   2        2.36        3.48      0.65 o 
   4  -4   2        0.35        0.39      0.40 o 
   5  -4   2       46.33       45.64      1.90 o 
   6  -4   2        2.03        2.13      0.74 o 
   7  -4   2        0.39        0.29      0.83 o 
   8  -4   2        2.84        2.90      0.98 o 
   9  -4   2        1.83        1.27      1.07 o 
  -9  -3   2        0.33       -0.76      1.65 o 
  -8  -3   2        0.09        0.42      1.15 o 
  -7  -3   2        3.11        4.96      1.04 o 
  -6  -3   2       27.33       26.75      1.95 o 
  -5  -3   2        0.05        1.14      0.57 o 
  -4  -3   2       11.50       13.54      0.88 o 
  -3  -3   2      177.82      180.37      2.95 o 
  -2  -3   2      538.71      571.08      5.65 o 
  -1  -3   2       35.87       33.84      1.13 o 
   0  -3   2       29.80       35.51      1.03 o 
   1  -3   2        3.78        1.81      0.60 o 
   2  -3   2      138.09      148.02      2.46 o 
   3  -3   2      273.74      295.97      4.13 o 
   4  -3   2       11.87       10.43      0.96 o 
   5  -3   2       42.73       45.55      1.74 o 
   6  -3   2        4.54        4.53      1.07 o 
   7  -3   2       32.84       27.87      2.43 o 
   8  -3   2        1.79        2.14      0.91 o 
   9  -3   2        0.96       -0.12      1.12 o 
  -9  -2   2        3.58        3.91      1.54 o 
  -8  -2   2       24.71       25.67      3.29 o 
  -7  -2   2       24.03       26.93      2.30 o 
  -6  -2   2       65.29       57.70      2.62 o 
  -5  -2   2       20.81       18.76      1.60 o 
  -4  -2   2      226.01      211.21      4.31 o 
  -3  -2   2      213.43      206.44      4.08 o 
  -2  -2   2       78.69       65.56      1.57 o 
  -1  -2   2      446.60      505.57      5.26 o 
   0  -2   2     1313.53     1293.47      9.02 o 
   1  -2   2     1061.91     1015.94     10.34 o 
   2  -2   2        7.27        9.69      0.85 o 
   3  -2   2      152.13      145.28      3.28 o 
   4  -2   2        4.91        5.58      0.67 o 
   5  -2   2       47.71       44.36      1.60 o 
   6  -2   2       62.72       55.51      2.64 o 
   7  -2   2       20.01       16.29      1.89 o 
   8  -2   2        1.00        2.26      0.92 o 
   9  -2   2       29.42       29.99      3.60 o 
  10  -2   2        8.23        6.69      1.77 o 
  -9  -1   2        0.03       -0.25      1.08 o 
  -8  -1   2        0.01        0.04      1.02 o 
  -7  -1   2        2.05        3.23      0.88 o 
  -6  -1   2       27.72       27.98      2.12 o 
  -5  -1   2       23.16       25.72      1.20 o 
  -4  -1   2      294.16      326.10      3.92 o 
  -3  -1   2      140.94      149.64      2.17 o 
  -2  -1   2      155.43      171.57      2.20 o 
  -1  -1   2     5521.43     5634.41     42.40 o 
   0  -1   2      801.27      842.00      6.57 o 
   1  -1   2      461.57      492.18      5.84 o 
   2  -1   2      348.65      350.40      3.60 o 
   3  -1   2       16.61       19.21      0.85 o 
   4  -1   2        1.40        1.41      0.37 o 
   5  -1   2        7.62        8.54      0.74 o 
   6  -1   2       33.06       30.43      2.18 o 
   7  -1   2        1.67       -0.08      0.67 o 
   8  -1   2       22.78       26.38      2.91 o 
   9  -1   2        0.17        1.18      1.13 o 
  10  -1   2        0.07       -0.51      0.99 o 
  -9   0   2        0.08        0.04      1.15 o 
  -8   0   2        0.10       -0.92      0.92 o 
  -7   0   2        4.12        4.73      1.42 o 
  -6   0   2       36.72       35.11      2.46 o 
  -5   0   2       26.64       27.47      1.34 o 
  -4   0   2      179.16      188.88      3.00 o 
  -3   0   2       24.14       23.93      0.92 o 
  -2   0   2     1887.33     1921.47     15.86 o 
  -1   0   2    16207.85    15164.32    255.71 o 
   0   0   2      908.23      899.30      6.21 o 
   1   0   2       12.46       13.40      0.53 o 
   2   0   2     1144.37     1223.36     13.47 o 
   3   0   2       76.91       78.87      2.19 o 
   4   0   2      101.15       90.02      2.61 o 
   5   0   2       90.87      102.73      3.14 o 
   6   0   2        7.23        6.03      1.07 o 
   7   0   2       11.81       15.43      3.29 o 
   8   0   2      249.69      260.49      6.48 o 
   9   0   2        0.88        3.61      1.29 o 
  10   0   2        4.63        4.12      1.71 o 
  -9   1   2        0.04        0.96      1.16 o 
  -8   1   2        6.08        4.49      1.52 o 
  -7   1   2        0.12        0.80      1.61 o 
  -6   1   2       29.33       28.64      4.14 o 
  -5   1   2      115.12      137.69      3.40 o 
  -4   1   2       48.52       49.47      1.99 o 
  -3   1   2      867.69      923.12      7.79 o 
  -2   1   2      979.91      973.35      9.62 o 
  -1   1   2     3228.60     3427.50     20.75 o 
   0   1   2      789.27      721.34      5.10 o 
   1   1   2       56.58       63.80      1.07 o 
   2   1   2      142.69      148.45      2.52 o 
   3   1   2        8.78       11.25      0.98 o 
   4   1   2       80.22       79.94      2.42 o 
   5   1   2       50.84       58.66      1.53 o 
   6   1   2      111.66      107.23      4.52 o 
   7   1   2      199.56      192.41      5.11 o 
   8   1   2        0.97        1.14      0.88 o 
   9   1   2       11.17       15.55      2.63 o 
  10   1   2        0.23        1.70      1.28 o 
  -9   2   2        0.28       -0.07      1.80 o 
  -8   2   2        0.03       -1.16      1.16 o 
  -7   2   2        3.68        3.38      1.25 o 
  -6   2   2       50.50       51.36      3.74 o 
  -5   2   2        3.57        4.08      0.67 o 
  -4   2   2      344.93      339.62      4.70 o 
  -3   2   2       32.05       42.65      1.72 o 
  -2   2   2      875.83      931.41      7.56 o 
  -1   2   2      611.38      632.95      5.21 o 
   0   2   2      634.35      615.62      5.05 o 
   1   2   2     7060.92     6973.28     43.07 o 
   2   2   2      369.65      373.80      3.48 o 
   3   2   2      176.00      214.60      2.63 o 
   4   2   2      110.51      127.37      2.13 o 
   5   2   2      478.13      503.32      5.38 o 
   6   2   2        0.10        0.33      0.63 o 
   7   2   2       44.89       53.60      2.73 o 
   8   2   2        0.70       -0.38      0.72 o 
   9   2   2       14.67       14.15      2.42 o 
  10   2   2        0.24       -0.65      0.95 o 
  -9   3   2        0.46        3.00      1.18 o 
  -8   3   2        1.43        4.31      1.28 o 
  -7   3   2        0.03       -0.15      0.92 o 
  -6   3   2       19.83       21.06      1.58 o 
  -5   3   2        1.29        1.30      0.46 o 
  -4   3   2       68.70       62.22      3.08 o 
  -3   3   2       44.64       43.06      1.49 o 
  -2   3   2      151.77      181.28      3.38 o 
  -1   3   2      402.25      355.34      4.19 o 
   0   3   2       48.20       50.44      1.07 o 
   1   3   2     5748.02     5652.58     47.84 o 
   2   3   2      388.15      370.16      3.67 o 
   3   3   2       42.13       43.65      1.25 o 
   4   3   2      745.40      752.93      6.72 o 
   5   3   2      106.79      104.12      2.25 o 
   6   3   2       12.52       10.02      0.89 o 
   7   3   2       95.30      103.79      3.76 o 
   8   3   2        8.93        9.53      1.51 o 
   9   3   2        3.21        2.91      1.38 o 
  10   3   2        0.08       -0.01      2.47 o 
  -9   4   2        0.64       -0.49      0.96 o 
  -8   4   2        0.10        1.06      1.10 o 
  -7   4   2        1.86        2.72      1.01 o 
  -6   4   2       35.97       36.46      1.89 o 
  -5   4   2      104.08      111.00      2.98 o 
  -4   4   2      131.90      130.21      2.98 o 
  -3   4   2       60.73       60.79      1.88 o 
  -2   4   2        9.89        6.57      1.01 o 
  -1   4   2      889.45      915.97      9.37 o 
   0   4   2     1236.44     1334.30      9.56 o 
   1   4   2      671.14      711.69      7.14 o 
   2   4   2      197.05      186.90      2.60 o 
   3   4   2      341.62      277.82      4.05 o 
   4   4   2      448.16      465.21      5.12 o 
   5   4   2       91.40       86.90      2.16 o 
   6   4   2        4.36        3.82      0.62 o 
   7   4   2        0.06       -0.47      0.77 o 
   8   4   2        8.91        7.89      1.93 o 
   9   4   2        1.47        1.38      1.10 o 
  10   4   2        0.56        2.28      1.39 o 
  -8   5   2        0.00       -0.80      0.80 o 
  -7   5   2        0.09       -0.66      0.66 o 
  -6   5   2        2.91        2.90      0.79 o 
  -5   5   2        4.92        6.29      0.89 o 
  -4   5   2       32.03       30.73      1.58 o 
  -3   5   2       36.17       34.47      1.49 o 
  -2   5   2      230.43      188.41      3.27 o 
  -1   5   2      370.43      367.36      9.31 o 
   0   5   2        4.71        6.52      0.62 o 
   1   5   2     2101.99     2188.16     14.68 o 
   2   5   2     1232.12     1315.08     11.28 o 
   3   5   2      326.70      322.16      4.23 o 
   4   5   2        3.60        2.65      0.55 o 
   5   5   2        6.47        6.50      0.80 o 
   6   5   2        1.37        0.42      0.49 o 
   7   5   2       12.18       16.98      1.74 o 
   8   5   2        0.00       -0.69      0.83 o 
   9   5   2        1.06        3.83      1.41 o 
  10   5   2        4.77        4.27      1.81 o 
  -8   6   2        2.49        3.46      1.15 o 
  -7   6   2        5.31        5.28      1.28 o 
  -6   6   2        7.28        7.93      1.01 o 
  -5   6   2        3.93        4.58      0.96 o 
  -4   6   2       11.82       14.88      1.30 o 
  -3   6   2      255.42      254.84      4.33 o 
  -2   6   2      495.96      506.38      6.07 o 
  -1   6   2      240.71      242.48      3.88 o 
   0   6   2       12.65       10.37      0.81 o 
   1   6   2      403.76      459.05      5.87 o 
   2   6   2      708.04      724.44      6.83 o 
   3   6   2      262.44      262.01      3.85 o 
   4   6   2       27.17       25.80      1.34 o 
   5   6   2        0.52        0.74      0.41 o 
   6   6   2        3.31        2.65      0.65 o 
   7   6   2        0.32        1.03      0.68 o 
   8   6   2        8.45        7.53      1.72 o 
   9   6   2        2.49        0.87      1.30 o 
  10   6   2        0.00       -1.13      1.13 o 
  -8   7   2        0.00       -0.61      1.00 o 
  -7   7   2        2.36        2.93      1.19 o 
  -6   7   2       10.59       14.62      1.73 o 
  -5   7   2       36.03       40.75      2.18 o 
  -4   7   2       50.71       40.21      1.98 o 
  -3   7   2      208.48      194.52      3.99 o 
  -2   7   2      190.63      192.08      3.68 o 
  -1   7   2        0.32        0.42      0.34 o 
   0   7   2       21.54       19.55      1.06 o 
   1   7   2        0.40       -0.01      0.33 o 
   2   7   2      452.75      424.60      5.17 o 
   3   7   2       44.05       45.81      1.66 o 
   4   7   2        0.00       -0.26      0.38 o 
   5   7   2        1.94        1.60      0.52 o 
   6   7   2        8.46        9.57      1.14 o 
   7   7   2       56.40       66.95      2.98 o 
   8   7   2        0.26        1.41      1.10 o 
   9   7   2        0.40       -1.21      1.21 o 
  -7   8   2        1.94        1.45      1.06 o 
  -6   8   2        2.82        1.45      1.37 o 
  -5   8   2        0.53        1.72      0.59 o 
  -4   8   2        6.89        7.72      1.03 o 
  -3   8   2       12.97       12.17      1.21 o 
  -2   8   2      118.11      119.91      2.99 o 
  -1   8   2      141.01      134.27      2.99 o 
   0   8   2       88.06       86.71      2.24 o 
   1   8   2        0.39        0.36      0.34 o 
   2   8   2       42.65       40.35      1.57 o 
   3   8   2       83.63       74.41      3.22 o 
   4   8   2       28.94       31.05      1.69 o 
   5   8   2       17.64       20.76      1.55 o 
   6   8   2       14.01       15.16      1.44 o 
   7   8   2       22.71       20.76      5.58 o 
   8   8   2        0.11       -0.47      0.94 o 
   9   8   2        0.11        0.72      1.11 o 
  -7   9   2        0.78        1.87      2.48 o 
  -6   9   2        0.08        0.41      0.89 o 
  -5   9   2        1.26        0.17      0.67 o 
  -4   9   2       68.93       64.88      4.44 o 
  -3   9   2      179.31      171.91      5.02 o 
  -2   9   2       91.76       90.96      3.50 o 
  -1   9   2       90.94       82.63      3.20 o 
   0   9   2        2.24        2.04      0.72 o 
   1   9   2        0.23        0.71      0.37 o 
   2   9   2        3.69        2.40      0.56 o 
   3   9   2        0.17        0.33      0.41 o 
   4   9   2        9.12        9.21      1.39 o 
   5   9   2       44.11       41.73      2.00 o 
   6   9   2       27.38       28.89      1.96 o 
   7   9   2        0.34        1.17      0.80 o 
   8   9   2        0.60        0.49      1.17 o 
   9   9   2        2.31        3.60      1.44 o 
  -6  10   2        1.44        5.40      1.26 o 
  -5  10   2        0.01        0.23      0.67 o 
  -4  10   2        1.86        2.37      0.82 o 
  -3  10   2        0.18       -0.27      0.89 o 
  -2  10   2        9.20       11.53      1.80 o 
  -1  10   2      104.57       93.79      3.64 o 
   0  10   2       31.58       30.31      3.12 o 
   1  10   2        3.77        5.90      1.08 o 
   2  10   2        5.56        9.43      1.36 o 
   3  10   2        5.23        5.82      1.18 o 
   4  10   2        2.09        3.30      0.70 o 
   5  10   2        6.27        8.89      1.17 o 
   6  10   2        5.23        6.79      1.03 o 
   7  10   2        4.77        5.16      1.25 o 
   8  10   2        0.23        1.21      1.13 o 
  -5  11   2        2.57        3.37      1.21 o 
  -4  11   2        9.02       12.76      2.16 o 
  -3  11   2        0.03        0.73      0.68 o 
  -2  11   2        4.39        4.34      0.99 o 
  -1  11   2       72.61       66.75      3.22 o 
   0  11   2        0.00        0.62      0.59 o 
   1  11   2        1.32        1.43      0.98 o 
   2  11   2        0.37       -0.15      0.76 o 
   3  11   2        2.62        3.18      0.90 o 
   4  11   2        1.33        1.41      0.85 o 
   5  11   2        7.77        6.42      1.15 o 
   6  11   2        1.27        1.33      0.87 o 
   7  11   2        2.70        3.69      1.26 o 
   8  11   2        0.45        1.92      1.44 o 
  -5  12   2        5.01        7.75      2.49 o 
  -4  12   2        0.31        1.17      1.17 o 
  -3  12   2       12.00       10.41      1.97 o 
  -2  12   2       14.70       12.19      2.33 o 
  -1  12   2        0.02       -0.64      1.47 o 
   0  12   2        1.48        0.48      1.15 o 
   1  12   2        0.73        0.13      0.97 o 
   2  12   2        1.18        1.41      1.08 o 
   3  12   2        2.70        4.70      1.44 o 
   4  12   2        9.92        9.84      2.78 o 
   5  12   2        0.05        2.02      0.72 o 
   6  12   2        1.41        3.11      1.09 o 
   7  12   2        2.55        3.65      1.30 o 
  -3  13   2        0.13        1.17      1.06 o 
  -2  13   2        2.96        6.32      2.43 o 
  -1  13   2        4.81        6.65      1.90 o 
   0  13   2        2.24        1.44      2.07 o 
   1  13   2        6.85        8.71      2.13 o 
   2  13   2        0.20        0.62      1.14 o 
   3  13   2        0.01       -1.93      1.93 o 
   4  13   2        0.65        1.48      1.78 o 
   5  13   2        6.40        6.19      1.63 o 
   6  13   2        0.00        3.27      1.96 o 
  -2  14   2        9.94       13.42      3.05 o 
  -1  14   2        0.89        0.72      1.81 o 
   0  14   2        0.94        0.94      1.14 o 
   1  14   2        1.75        0.19      1.20 o 
   2  14   2        0.10        1.53      1.46 o 
   3  14   2        0.23       -1.00      1.00 o 
   4  14   2        0.79        0.74      2.34 o 
   5  14   2        0.42       -1.15      1.15 o 
   1  15   2        3.30        4.14      1.36 o 
   2  15   2        2.74        3.76      1.47 o 
  -3 -12   3        0.06       -0.74      1.25 o 
  -2 -12   3        0.12        1.43      1.08 o 
  -1 -12   3        1.94        1.41      0.99 o 
   0 -12   3        0.12        0.49      0.92 o 
   1 -12   3        2.92        2.57      1.11 o 
   2 -12   3        9.51        9.38      1.61 o 
   3 -12   3        1.10        1.22      1.58 o 
  -5 -11   3        0.16       -0.08      1.34 o 
  -4 -11   3        0.16        1.59      1.19 o 
  -3 -11   3        0.02        2.21      1.26 o 
  -2 -11   3        0.24        1.30      0.74 o 
  -1 -11   3        5.74        5.66      1.21 o 
   0 -11   3        1.95        3.08      1.18 o 
   1 -11   3       12.23       15.62      2.10 o 
   2 -11   3        2.52        1.98      1.45 o 
   3 -11   3        0.02        3.03      0.98 o 
   4 -11   3        0.29        0.93      2.47 o 
  -6 -10   3        1.65        2.39      1.85 o 
  -5 -10   3        0.36        3.19      1.27 o 
  -4 -10   3        6.85        7.62      2.32 o 
  -3 -10   3        0.08        1.74      1.08 o 
  -2 -10   3       10.58        7.71      1.43 o 
  -1 -10   3       11.31       15.06      1.91 o 
   0 -10   3       11.25       10.00      1.63 o 
   1 -10   3        0.54        0.81      1.10 o 
   2 -10   3        0.57       -0.03      0.87 o 
   3 -10   3        6.50        6.31      1.30 o 
   4 -10   3        0.00       -0.54      0.72 o 
   5 -10   3        0.73       -0.39      1.16 o 
  -7  -9   3        1.76        0.52      1.02 o 
  -6  -9   3        1.26        1.23      1.04 o 
  -5  -9   3        0.65        0.64      1.00 o 
  -4  -9   3        0.70        1.25      1.08 o 
  -3  -9   3        7.36        8.88      2.93 o 
  -2  -9   3       21.76       24.99      2.32 o 
  -1  -9   3       77.36       84.04      3.57 o 
   0  -9   3        0.97        1.25      0.79 o 
   1  -9   3       36.53       39.61      2.91 o 
   2  -9   3        1.32        0.25      0.89 o 
   3  -9   3       41.25       40.52      3.06 o 
   4  -9   3        4.28        3.12      1.08 o 
   5  -9   3        1.18        0.42      0.92 o 
   6  -9   3        0.47        0.69      1.21 o 
  -7  -8   3        0.03        0.44      1.11 o 
  -6  -8   3        1.10        2.90      1.16 o 
  -5  -8   3       36.26       38.83      3.62 o 
  -4  -8   3        0.73        2.18      1.05 o 
  -3  -8   3        0.03        0.37      0.63 o 
  -2  -8   3        0.11       -0.45      0.53 o 
  -1  -8   3       19.52       21.88      2.19 o 
   0  -8   3        0.15       -0.01      0.68 o 
   1  -8   3        2.84        2.14      0.87 o 
   2  -8   3       58.00       52.39      2.85 o 
   3  -8   3        0.00        0.31      0.68 o 
   4  -8   3       47.77       41.64      2.88 o 
   5  -8   3       10.23       10.80      2.39 o 
   6  -8   3        0.59        0.67      1.09 o 
   7  -8   3        5.57        7.96      2.11 o 
  -8  -7   3        0.64       -0.90      1.07 o 
  -7  -7   3        3.61        5.80      2.39 o 
  -6  -7   3       20.86       23.57      2.23 o 
  -5  -7   3        0.48        0.29      0.69 o 
  -4  -7   3        0.12        0.88      2.12 o 
  -3  -7   3        0.58        0.56      1.03 o 
  -2  -7   3       71.72       73.04      3.47 o 
  -1  -7   3       87.74       97.59      3.47 o 
   0  -7   3        6.12        8.79      1.32 o 
   1  -7   3        5.47        6.90      1.23 o 
   2  -7   3        0.00        0.88      0.69 o 
   3  -7   3       31.69       28.26      2.36 o 
   4  -7   3        1.40        2.62      0.89 o 
   5  -7   3        7.30        7.22      1.66 o 
   6  -7   3        0.66        0.03      0.91 o 
   7  -7   3        2.51        4.68      2.05 o 
   8  -7   3        0.27        0.34      1.29 o 
  -8  -6   3        0.37        1.81      1.40 o 
  -7  -6   3        1.75        0.40      0.85 o 
  -6  -6   3        1.02        1.99      1.11 o 
  -5  -6   3       14.70       13.18      1.86 o 
  -4  -6   3       21.63       23.55      1.97 o 
  -3  -6   3        0.14        0.29      0.40 o 
  -2  -6   3       32.64       31.76      1.46 o 
  -1  -6   3      130.13      116.61      3.55 o 
   0  -6   3        0.38        0.42      0.55 o 
   1  -6   3        5.96        6.40      1.11 o 
   2  -6   3       29.94       30.52      2.22 o 
   3  -6   3       37.52       40.24      2.99 o 
   4  -6   3       66.86       53.22      2.78 o 
   5  -6   3       93.44       94.85      5.10 o 
   6  -6   3        8.70        6.86      1.67 o 
   7  -6   3        7.04        5.64      1.49 o 
   8  -6   3        0.20       -0.61      2.01 o 
  -8  -5   3        0.00       -0.93      0.93 o 
  -7  -5   3        4.47        5.48      1.16 o 
  -6  -5   3        0.33        1.23      0.95 o 
  -5  -5   3        3.62        5.39      1.08 o 
  -4  -5   3        0.36        1.15      0.73 o 
  -3  -5   3        8.70        9.90      0.98 o 
  -2  -5   3        0.00        0.70      0.34 o 
  -1  -5   3        3.32        3.71      0.52 o 
   0  -5   3       40.32       35.44      1.86 o 
   1  -5   3        0.01        0.61      0.97 o 
   2  -5   3      585.06      638.12     16.75 o 
   3  -5   3        0.82        2.19      0.48 o 
   4  -5   3       65.88       58.02      2.02 o 
   5  -5   3        0.07       -0.75      0.79 o 
   6  -5   3        3.91        6.24      1.67 o 
   7  -5   3        4.59        6.32      1.66 o 
   8  -5   3        3.00        3.18      1.57 o 
   9  -5   3        0.03       -0.83      1.16 o 
  -9  -4   3        0.00       -0.13      1.57 o 
  -8  -4   3        5.33        7.55      2.31 o 
  -7  -4   3        5.93        8.67      1.45 o 
  -6  -4   3        4.75        5.32      1.10 o 
  -5  -4   3        6.23        4.95      1.00 o 
  -4  -4   3        8.82        8.07      1.18 o 
  -3  -4   3       58.09       56.63      2.06 o 
  -2  -4   3       22.78       27.82      1.25 o 
  -1  -4   3       22.88       22.39      1.03 o 
   0  -4   3      133.40      146.38      2.25 o 
   1  -4   3      479.16      505.85      7.03 o 
   2  -4   3        6.79        6.29      0.65 o 
   3  -4   3       59.21       61.17      1.84 o 
   4  -4   3        2.48        2.07      0.53 o 
   5  -4   3       31.17       32.52      1.62 o 
   6  -4   3        6.43        7.26      1.25 o 
   7  -4   3        3.54        3.24      0.95 o 
   8  -4   3        4.11        2.95      0.96 o 
   9  -4   3        0.65        1.50      1.61 o 
  -9  -3   3        0.66       -0.46      1.05 o 
  -8  -3   3        2.32        0.70      2.76 o 
  -7  -3   3        9.68        8.92      1.41 o 
  -6  -3   3       10.91        7.42      1.26 o 
  -5  -3   3       25.72       26.16      1.99 o 
  -4  -3   3        1.34        1.67      0.99 o 
  -3  -3   3      377.07      357.36      4.47 o 
  -2  -3   3       31.94       37.46      1.32 o 
  -1  -3   3       16.88       12.27      0.83 o 
   0  -3   3      437.61      461.21      6.73 o 
   1  -3   3      906.23      874.02      7.20 o 
   2  -3   3       83.85      109.85      2.14 o 
   3  -3   3       70.30       85.19      2.11 o 
   4  -3   3        9.17        6.92      0.79 o 
   5  -3   3       51.58       60.86      1.99 o 
   6  -3   3       11.14       12.63      1.58 o 
   7  -3   3        4.93        5.82      1.20 o 
   8  -3   3        0.56       -0.76      0.76 o 
   9  -3   3        1.00        0.99      0.90 o 
  -9  -2   3        1.27       -1.73      1.73 o 
  -8  -2   3        1.99       -0.43      0.89 o 
  -7  -2   3        0.01       -0.09      0.73 o 
  -6  -2   3       45.01       41.21      2.48 o 
  -5  -2   3        5.04        4.16      0.91 o 
  -4  -2   3        0.08        0.58      0.49 o 
  -3  -2   3        0.06        0.54      0.36 o 
  -2  -2   3       68.02       66.35      1.56 o 
  -1  -2   3       57.66       57.49      1.44 o 
   0  -2   3      594.44      619.93      5.46 o 
   1  -2   3       23.75       15.46      0.75 o 
   2  -2   3      221.59      238.20      4.25 o 
   3  -2   3       71.35       68.45      1.79 o 
   4  -2   3      207.78      226.42      3.54 o 
   5  -2   3       28.98       29.77      1.32 o 
   6  -2   3      216.74      213.10      5.32 o 
   7  -2   3      113.18      105.14      3.97 o 
   8  -2   3       24.95       22.22      2.32 o 
   9  -2   3        1.76        0.32      0.88 o 
  10  -2   3        1.13        3.52      1.24 o 
  -9  -1   3        0.53        0.79      1.36 o 
  -8  -1   3        1.82        1.31      1.14 o 
  -7  -1   3       77.12       79.88      3.44 o 
  -6  -1   3       60.79       50.92      3.41 o 
  -5  -1   3       32.41       31.83      2.02 o 
  -4  -1   3       22.41       23.10      1.58 o 
  -3  -1   3      230.53      233.61      4.31 o 
  -2  -1   3      412.10      393.84      5.30 o 
  -1  -1   3       91.38       78.85      1.56 o 
   0  -1   3      325.02      333.71      3.48 o 
   1  -1   3        1.13        1.50      0.37 o 
   2  -1   3        1.88        1.55      0.38 o 
   3  -1   3        8.66       10.24      0.73 o 
   4  -1   3      265.77      271.23      3.53 o 
   5  -1   3        2.74        4.50      1.00 o 
   6  -1   3        3.55        3.04      0.86 o 
   7  -1   3       62.08       68.33      3.16 o 
   8  -1   3        1.08        0.28      0.71 o 
   9  -1   3        5.12        4.30      1.45 o 
  10  -1   3        0.26       -0.01      1.18 o 
  -9   0   3        5.15        6.29      1.83 o 
  -8   0   3        0.59       -0.44      0.96 o 
  -7   0   3       20.54       22.91      4.49 o 
  -6   0   3       15.67       15.35      1.71 o 
  -5   0   3       24.83       20.39      2.73 o 
  -4   0   3        4.90        5.62      0.91 o 
  -3   0   3      117.92      123.41      3.02 o 
  -2   0   3        8.91        9.99      0.98 o 
  -1   0   3     2549.96     2618.15     16.67 o 
   0   0   3      415.06      411.20      3.78 o 
   1   0   3      756.85      786.84      6.03 o 
   2   0   3       20.87       12.45      0.66 o 
   3   0   3        5.87        6.38      0.62 o 
   4   0   3       11.05       14.61      1.32 o 
   5   0   3        5.91        3.42      0.81 o 
   6   0   3      128.33      122.25      3.83 o 
   7   0   3      294.88      281.82      7.77 o 
   8   0   3       16.23       16.03      1.90 o 
   9   0   3        2.15       -0.01      0.87 o 
  10   0   3        1.69        1.02      1.47 o 
  -9   1   3        3.42        1.85      1.44 o 
  -8   1   3       13.60       16.06      2.55 o 
  -7   1   3        0.46        0.52      0.67 o 
  -6   1   3       15.57       13.26      1.61 o 
  -5   1   3       38.01       30.97      2.09 o 
  -4   1   3       20.53       21.64      1.10 o 
  -3   1   3        1.38        1.30      0.30 o 
  -2   1   3        5.14        5.67      0.51 o 
  -1   1   3      123.15      156.13      2.02 o 
   0   1   3      760.36      856.64     13.08 o 
   1   1   3     1981.95     1945.59     12.38 o 
   2   1   3      533.41      533.92      4.62 o 
   3   1   3      431.74      427.66      5.52 o 
   4   1   3       94.90       83.56      3.52 o 
   5   1   3       35.66       39.57      2.37 o 
   6   1   3       73.25       75.18      2.94 o 
   7   1   3       81.58       73.50      3.18 o 
   8   1   3        2.21        2.70      1.59 o 
   9   1   3       15.63       18.51      2.23 o 
  10   1   3        6.92        7.59      3.69 o 
  -9   2   3        1.21        1.42      1.43 o 
  -8   2   3        8.53        9.27      2.13 o 
  -7   2   3        0.39        0.39      2.07 o 
  -6   2   3       15.70       14.58      1.70 o 
  -5   2   3       21.82       19.86      1.27 o 
  -4   2   3      199.31      210.48      3.58 o 
  -3   2   3      202.77      184.39      3.94 o 
  -2   2   3      458.59      503.15      5.64 o 
  -1   2   3      368.85      371.37      3.72 o 
   0   2   3      186.60      183.70      2.34 o 
   1   2   3       22.52       31.75      0.85 o 
   2   2   3       48.67       48.52      1.27 o 
   3   2   3       38.78       31.87      1.21 o 
   4   2   3       17.22       16.96      1.37 o 
   5   2   3      411.67      437.31      6.61 o 
   6   2   3        0.98        0.52      0.85 o 
   7   2   3       24.21       25.68      2.25 o 
   8   2   3        3.06        1.57      0.86 o 
   9   2   3       17.59       17.33      2.71 o 
  10   2   3        0.01       -1.80      2.84 o 
  -9   3   3        0.00        0.33      1.05 o 
  -8   3   3        0.41        0.99      1.09 o 
  -7   3   3        3.18        4.16      1.28 o 
  -6   3   3       29.97       33.24      2.54 o 
  -5   3   3       45.71       45.08      1.85 o 
  -4   3   3       11.33       10.41      0.99 o 
  -3   3   3      219.79      208.54      3.43 o 
  -2   3   3      346.28      371.61      4.40 o 
  -1   3   3      349.80      321.20      3.64 o 
   0   3   3      130.39      108.08      2.16 o 
   1   3   3        1.97        0.50      0.20 o 
   2   3   3      340.49      312.42      4.83 o 
   3   3   3     1075.12     1149.46     33.61 o 
   4   3   3      553.09      572.89      5.64 o 
   5   3   3        1.82        1.83      0.40 o 
   6   3   3      314.68      307.02      5.89 o 
   7   3   3       61.84       67.23      3.00 o 
   8   3   3      102.01      100.09      4.26 o 
   9   3   3        0.00        0.07      0.95 o 
  10   3   3        0.38        0.92      1.78 o 
  -9   4   3        0.33       -0.15      3.00 o 
  -8   4   3        3.30        7.07      1.62 o 
  -7   4   3        0.11        0.60      0.78 o 
  -6   4   3       11.41       15.09      1.71 o 
  -5   4   3       19.95       24.10      1.56 o 
  -4   4   3        2.86        3.25      0.58 o 
  -3   4   3       15.24       19.82      1.26 o 
  -2   4   3       74.99       75.16      3.28 o 
  -1   4   3      584.33      514.63      5.12 o 
   0   4   3       70.12       64.30      1.28 o 
   1   4   3     1683.47     1651.67     11.49 o 
   2   4   3      188.07      200.17      2.65 o 
   3   4   3       67.07       79.92      1.77 o 
   4   4   3      176.37      207.50      3.14 o 
   5   4   3        0.52        2.08      0.50 o 
   6   4   3      176.02      175.42      4.36 o 
   7   4   3       57.12       58.95      2.82 o 
   8   4   3       58.36       62.94      3.11 o 
   9   4   3        0.14       -0.75      1.68 o 
  10   4   3        1.25        2.52      1.88 o 
  -8   5   3        0.58       -0.84      0.84 o 
  -7   5   3        2.52        5.83      1.65 o 
  -6   5   3        9.36        9.03      1.36 o 
  -5   5   3       28.23       23.12      1.67 o 
  -4   5   3        0.07       -0.10      0.39 o 
  -3   5   3       66.14       62.11      2.00 o 
  -2   5   3        5.24        5.24      0.86 o 
  -1   5   3       63.66       66.27      1.72 o 
   0   5   3       30.02       31.66      1.07 o 
   1   5   3       21.91       29.62      0.96 o 
   2   5   3       32.91       36.67      1.69 o 
   3   5   3      640.73      679.11      6.40 o 
   4   5   3        1.29        1.01      0.40 o 
   5   5   3       22.12       25.68      1.35 o 
   6   5   3        0.51       -0.23      0.41 o 
   7   5   3       52.76       54.76      2.64 o 
   8   5   3        2.31        2.18      1.47 o 
   9   5   3        4.48        4.94      1.41 o 
  10   5   3        0.43        0.13      1.24 o 
  -8   6   3        3.32        5.30      2.45 o 
  -7   6   3        0.03       -0.02      0.87 o 
  -6   6   3        0.08        0.47      0.60 o 
  -5   6   3       35.75       39.56      1.97 o 
  -4   6   3        0.88        0.66      0.49 o 
  -3   6   3      160.37      159.26      3.42 o 
  -2   6   3       42.87       41.08      1.59 o 
  -1   6   3       73.47       57.57      1.73 o 
   0   6   3       40.48       31.30      1.18 o 
   1   6   3      716.62      828.43      7.26 o 
   2   6   3     1026.48     1058.79     10.33 o 
   3   6   3      450.00      445.98      5.14 o 
   4   6   3       93.62       92.80      2.28 o 
   5   6   3       73.63       68.26      2.08 o 
   6   6   3      103.58       93.28      2.57 o 
   7   6   3       71.39       74.94      3.10 o 
   8   6   3        8.05        8.32      1.38 o 
   9   6   3        1.34        1.43      1.22 o 
  10   6   3        0.92        3.10      1.47 o 
  -8   7   3        2.11        2.42      1.69 o 
  -7   7   3        1.67        2.07      1.24 o 
  -6   7   3        7.53        7.69      1.41 o 
  -5   7   3       12.46       13.09      1.35 o 
  -4   7   3        2.72        1.90      0.60 o 
  -3   7   3        6.75        6.92      0.92 o 
  -2   7   3       37.68       38.38      1.61 o 
  -1   7   3        0.10       -0.09      0.53 o 
   0   7   3       11.23       12.29      0.95 o 
   1   7   3       13.11       16.52      1.00 o 
   2   7   3       48.15       52.50      1.66 o 
   3   7   3       69.55       80.07      2.15 o 
   4   7   3        1.52        1.43      0.48 o 
   5   7   3        9.63       10.82      1.15 o 
   6   7   3        9.05       10.43      1.19 o 
   7   7   3       80.86       95.66      3.54 o 
   8   7   3        5.21        2.33      1.21 o 
   9   7   3        2.56        3.87      1.49 o 
  10   7   3        0.06       -0.76      1.17 o 
  -7   8   3        0.12        2.00      0.86 o 
  -6   8   3        0.70        0.51      0.67 o 
  -5   8   3        6.91        6.70      1.11 o 
  -4   8   3       12.56       12.45      1.47 o 
  -3   8   3       26.23       26.21      1.73 o 
  -2   8   3      418.76      405.25      6.02 o 
  -1   8   3      135.16      138.22      3.10 o 
   0   8   3        0.03        0.78      0.38 o 
   1   8   3      142.94      167.45      3.13 o 
   2   8   3       95.89      118.35      2.62 o 
   3   8   3        2.19        3.52      0.66 o 
   4   8   3       53.67       45.80      2.31 o 
   5   8   3       31.02       32.43      1.76 o 
   6   8   3        2.14        4.09      0.91 o 
   7   8   3       46.80       50.52      2.64 o 
   8   8   3        6.60        7.35      1.68 o 
   9   8   3        0.70        0.64      1.29 o 
  -6   9   3        1.39        4.51      1.54 o 
  -5   9   3        4.19        8.33      1.60 o 
  -4   9   3       79.11       86.88      3.59 o 
  -3   9   3      140.19      137.37      3.58 o 
  -2   9   3       28.42       27.02      1.64 o 
  -1   9   3        3.02        4.56      0.76 o 
   0   9   3        0.28        0.12      0.36 o 
   1   9   3       20.29       18.41      1.24 o 
   2   9   3        6.10        3.44      0.61 o 
   3   9   3       65.46       67.18      2.17 o 
   4   9   3       44.58       42.73      1.94 o 
   5   9   3       56.55       56.01      2.26 o 
   6   9   3       55.17       57.74      2.35 o 
   7   9   3       20.98       20.44      2.34 o 
   8   9   3       21.11       31.43      4.81 o 
   9   9   3        0.03       -0.44      1.16 o 
  -6  10   3        3.65        4.19      1.79 o 
  -5  10   3        7.91       13.67      4.80 o 
  -4  10   3       15.49       14.31      1.76 o 
  -3  10   3       20.11       17.81      2.54 o 
  -2  10   3       68.79       70.20      3.14 o 
  -1  10   3        7.77        9.95      1.43 o 
   0  10   3        6.29        4.70      0.93 o 
   1  10   3       18.32       19.51      1.79 o 
   2  10   3        1.23        1.11      0.43 o 
   3  10   3       31.48       36.09      1.77 o 
   4  10   3        2.12        1.76      0.91 o 
   5  10   3        4.30        4.74      0.86 o 
   6  10   3        3.40        2.80      1.09 o 
   7  10   3       31.29       28.22      2.45 o 
   8  10   3        7.26        5.28      1.54 o 
   9  10   3        0.12        0.55      1.24 o 
  -5  11   3        5.78        6.02      1.48 o 
  -4  11   3        0.11        0.49      0.89 o 
  -3  11   3        4.76        5.33      1.51 o 
  -2  11   3       10.46        7.44      1.84 o 
  -1  11   3       12.90       14.11      2.41 o 
   0  11   3        1.80        1.01      0.93 o 
   1  11   3        0.31        0.08      0.84 o 
   2  11   3        9.62        4.86      1.54 o 
   3  11   3        9.91        8.86      1.28 o 
   4  11   3        7.98        8.89      1.30 o 
   5  11   3        1.73        2.30      0.81 o 
   6  11   3        0.15        0.55      0.60 o 
   7  11   3        6.22        6.12      1.49 o 
   8  11   3        0.20        2.92      1.13 o 
  -5  12   3        5.61        6.64      2.92 o 
  -4  12   3        3.70        4.02      1.41 o 
  -3  12   3       28.76       34.22      3.83 o 
  -2  12   3        1.33        1.57      1.17 o 
  -1  12   3        0.39        0.17      1.43 o 
   0  12   3        0.38        0.49      1.05 o 
   1  12   3       15.41       15.62      2.68 o 
   2  12   3        3.42        4.38      1.51 o 
   3  12   3       11.96       10.03      2.11 o 
   4  12   3        1.33        2.42      1.28 o 
   5  12   3        3.27        1.50      1.38 o 
   6  12   3        0.44       -0.91      0.91 o 
   7  12   3        0.04       -1.34      1.34 o 
  -4  13   3        0.31       -0.45      1.15 o 
  -3  13   3        4.65        6.15      1.89 o 
  -2  13   3        0.89        2.43      1.24 o 
  -1  13   3        0.50        1.54      1.85 o 
   0  13   3        4.38        6.35      1.75 o 
   1  13   3        0.00       -1.00      1.31 o 
   2  13   3        0.44       -0.68      0.97 o 
   3  13   3        2.64        2.86      1.68 o 
   4  13   3        0.68       -0.58      1.09 o 
   5  13   3        0.28       -0.26      0.91 o 
   6  13   3        0.26        0.09      1.00 o 
   7  13   3        0.14       -1.48      1.48 o 
  -2  14   3       12.08       14.85      2.63 o 
  -1  14   3        0.20        0.37      1.12 o 
   0  14   3        0.42        1.99      3.13 o 
   1  14   3        0.12        2.30      1.36 o 
   2  14   3        1.28        1.03      1.31 o 
   3  14   3        0.62        1.50      1.23 o 
   4  14   3        0.01        1.42      1.19 o 
   5  14   3        0.00       -1.20      2.68 o 
   0  15   3        1.27        1.51      1.26 o 
   1  15   3        0.45        0.00      1.14 o 
   2  15   3        0.17        0.37      1.20 o 
   3  15   3        0.05        0.88      1.25 o 
  -1 -12   4        2.60        3.10      1.15 o 
   0 -12   4        0.02        1.19      0.98 o 
   1 -12   4        8.64       11.04      1.74 o 
  -4 -11   4        0.00        0.87      2.35 o 
  -3 -11   4        1.87        5.52      2.07 o 
  -2 -11   4        6.63        5.71      2.96 o 
  -1 -11   4       14.61       15.97      2.04 o 
   0 -11   4       27.46       28.64      2.80 o 
   1 -11   4       22.29       21.67      2.54 o 
   2 -11   4        6.31        5.62      1.65 o 
   3 -11   4        2.62        1.64      0.97 o 
  -5 -10   4        0.06        0.12      1.03 o 
  -4 -10   4        4.86        5.93      1.69 o 
  -3 -10   4       11.45       14.78      2.59 o 
  -2 -10   4        2.29        3.55      1.31 o 
  -1 -10   4        7.85        9.79      1.88 o 
   0 -10   4        0.75       -0.32      0.88 o 
   1 -10   4        0.16        1.65      0.98 o 
   2 -10   4        6.71        7.51      1.36 o 
   3 -10   4        2.22        1.97      0.90 o 
   4 -10   4        0.07        0.61      3.02 o 
   5 -10   4        0.11        2.29      1.24 o 
  -6  -9   4        0.49       -0.23      0.98 o 
  -5  -9   4        1.47        1.98      1.15 o 
  -4  -9   4        1.28        1.54      1.43 o 
  -3  -9   4        1.52        2.20      1.35 o 
  -2  -9   4       29.44       31.50      2.62 o 
  -1  -9   4       36.01       34.15      2.73 o 
   0  -9   4       34.69       33.35      2.77 o 
   1  -9   4        2.23        0.22      1.16 o 
   2  -9   4       38.46       39.88      3.12 o 
   3  -9   4       21.46       20.73      3.16 o 
   4  -9   4        1.51        1.08      0.88 o 
   5  -9   4        0.09       -0.78      1.09 o 
   6  -9   4        2.84        8.64      1.91 o 
  -7  -8   4        0.01        2.38      1.79 o 
  -6  -8   4        2.39        4.07      1.68 o 
  -5  -8   4        0.20        1.11      1.64 o 
  -4  -8   4        4.18        3.28      2.36 o 
  -3  -8   4        6.87        6.39      1.65 o 
  -2  -8   4        3.59        5.93      1.13 o 
  -1  -8   4        1.22        2.52      1.11 o 
   0  -8   4       16.31       17.49      1.96 o 
   1  -8   4       49.72       46.12      3.05 o 
   2  -8   4       80.35       80.50      3.62 o 
   3  -8   4       38.60       34.44      2.89 o 
   4  -8   4       18.01       17.05      2.07 o 
   5  -8   4        4.42        4.54      1.56 o 
   6  -8   4        0.25        2.06      1.29 o 
   7  -8   4        0.85        1.64      1.77 o 
  -7  -7   4        0.75        0.29      2.49 o 
  -6  -7   4        7.81        7.76      1.71 o 
  -5  -7   4        0.28        0.50      1.02 o 
  -4  -7   4        1.70        0.09      0.96 o 
  -3  -7   4       24.75       26.29      2.92 o 
  -2  -7   4       38.36       33.54      2.23 o 
  -1  -7   4        0.04       -0.26      0.64 o 
   0  -7   4        0.72        1.15      0.66 o 
   1  -7   4        1.73        2.08      0.89 o 
   2  -7   4        6.52        4.88      1.16 o 
   3  -7   4       13.75       14.05      2.21 o 
   4  -7   4        1.38        1.05      0.84 o 
   5  -7   4        0.26        0.27      2.32 o 
   6  -7   4        0.21        1.69      1.27 o 
   7  -7   4        7.21        6.02      1.83 o 
  -8  -6   4        0.03        1.30      1.30 o 
  -7  -6   4        2.97        3.55      0.99 o 
  -6  -6   4        0.54        1.90      0.84 o 
  -5  -6   4        0.12        0.37      0.65 o 
  -4  -6   4        8.49       11.00      1.46 o 
  -3  -6   4       19.68       19.05      2.51 o 
  -2  -6   4        0.05       -0.29      0.48 o 
  -1  -6   4        0.12        1.13      0.61 o 
   0  -6   4       20.42       18.65      1.79 o 
   1  -6   4       12.88       11.07      1.50 o 
   2  -6   4       73.27       70.70      3.02 o 
   3  -6   4      377.19      354.43     11.20 o 
   4  -6   4        1.40        2.95      0.97 o 
   5  -6   4        4.43        7.47      1.75 o 
   6  -6   4        9.78       12.65      3.09 o 
   7  -6   4        0.37       -0.31      1.09 o 
   8  -6   4        0.06       -0.82      1.98 o 
  -8  -5   4        0.30        2.28      1.33 o 
  -7  -5   4        5.55        4.63      1.75 o 
  -6  -5   4       12.91       10.68      1.53 o 
  -5  -5   4        6.80        6.03      1.18 o 
  -4  -5   4       39.61       34.66      2.17 o 
  -3  -5   4       26.09       28.32      1.87 o 
  -2  -5   4       15.39       17.38      1.26 o 
  -1  -5   4      109.21      104.95      2.44 o 
   0  -5   4      208.68      203.42      4.63 o 
   1  -5   4        0.17       -0.56      0.56 o 
   2  -5   4       14.31       12.36      1.80 o 
   3  -5   4       24.72       28.99      2.20 o 
   4  -5   4       69.05       57.89      2.72 o 
   5  -5   4       34.08       37.02      3.74 o 
   6  -5   4       14.79       16.45      3.04 o 
   7  -5   4        6.79       10.22      2.16 o 
   8  -5   4        0.00       -0.48      0.98 o 
  -8  -4   4        8.26        7.40      1.81 o 
  -7  -4   4        1.58        2.12      0.88 o 
  -6  -4   4        7.73        5.28      1.14 o 
  -5  -4   4        5.68        9.48      1.34 o 
  -4  -4   4       22.50       24.48      1.97 o 
  -3  -4   4        1.53        2.73      0.78 o 
  -2  -4   4       33.79       37.94      1.48 o 
  -1  -4   4       60.44       54.88      2.16 o 
   0  -4   4        0.25        0.45      0.31 o 
   1  -4   4      533.63      564.80      7.80 o 
   2  -4   4        0.32        0.71      0.29 o 
   3  -4   4        8.67        8.48      0.86 o 
   4  -4   4       58.34       67.86      2.15 o 
   5  -4   4       24.98       22.96      1.98 o 
   6  -4   4        4.00        5.02      1.09 o 
   7  -4   4        0.79        0.63      0.95 o 
   8  -4   4        2.08        4.53      1.56 o 
   9  -4   4        0.70        3.99      1.65 o 
  -8  -3   4        1.06       -0.70      1.07 o 
  -7  -3   4        0.15        0.46      0.72 o 
  -6  -3   4        1.67        0.77      0.69 o 
  -5  -3   4        0.68        1.02      0.63 o 
  -4  -3   4        2.64        2.25      0.79 o 
  -3  -3   4       31.95       35.20      2.01 o 
  -2  -3   4        3.47        2.33      0.45 o 
  -1  -3   4        1.67        2.62      0.45 o 
   0  -3   4       72.37       60.41      1.80 o 
   1  -3   4      104.57       97.11      1.93 o 
   2  -3   4      127.51      121.36      2.36 o 
   3  -3   4       97.65       85.95      2.18 o 
   4  -3   4        0.87        0.43      0.42 o 
   5  -3   4      175.65      185.34      4.80 o 
   6  -3   4        4.29        3.24      1.47 o 
   7  -3   4        1.58        0.38      0.68 o 
   8  -3   4        8.38        6.93      1.36 o 
   9  -3   4        0.13       -0.81      0.82 o 
  -9  -2   4        2.52        0.90      1.37 o 
  -8  -2   4        0.37       -1.76      2.46 o 
  -7  -2   4       15.48       14.93      2.53 o 
  -6  -2   4        0.02       -0.11      0.59 o 
  -5  -2   4        1.46        1.09      0.66 o 
  -4  -2   4       50.99       53.52      2.45 o 
  -3  -2   4        5.65        8.92      1.17 o 
  -2  -2   4      550.74      537.20      8.84 o 
  -1  -2   4        5.99        4.07      0.56 o 
   0  -2   4      120.82      120.04      2.26 o 
   1  -2   4       47.86       53.31      1.44 o 
   2  -2   4      521.21      604.79      5.94 o 
   3  -2   4       32.17       33.45      1.30 o 
   4  -2   4      198.45      192.30      3.33 o 
   5  -2   4        5.31        5.87      1.02 o 
   6  -2   4        1.98        0.89      1.19 o 
   7  -2   4       19.28       15.27      2.01 o 
   8  -2   4        1.64       -0.66      0.66 o 
   9  -2   4        2.17        3.15      1.08 o 
  10  -2   4        1.12        0.98      2.19 o 
  -9  -1   4        0.31        2.46      1.29 o 
  -8  -1   4        3.39        2.60      1.38 o 
  -7  -1   4       18.08       18.32      2.08 o 
  -6  -1   4        0.96        1.57      0.86 o 
  -5  -1   4        1.25        1.40      0.79 o 
  -4  -1   4       15.09       10.57      1.26 o 
  -3  -1   4       79.47       60.44      2.32 o 
  -2  -1   4      986.92      918.70      9.67 o 
  -1  -1   4      255.58      279.47      3.42 o 
   0  -1   4       93.45       89.38      1.83 o 
   1  -1   4      105.52      100.49      1.93 o 
   2  -1   4        5.71       10.48      0.78 o 
   3  -1   4      556.75      561.85      5.65 o 
   4  -1   4       56.53       65.73      1.94 o 
   5  -1   4       56.66       60.89      2.58 o 
   6  -1   4       18.65       18.13      1.86 o 
   7  -1   4      176.36      178.69      6.87 o 
   8  -1   4        0.00       -0.59      0.59 o 
   9  -1   4        0.00       -0.67      0.67 o 
  10  -1   4        0.01        2.75      1.55 o 
  -9   0   4        3.47        1.71      1.37 o 
  -8   0   4        0.00        0.11      1.06 o 
  -7   0   4       14.34       14.44      1.81 o 
  -6   0   4       34.99       34.90      3.25 o 
  -5   0   4        7.93        8.41      1.26 o 
  -4   0   4       29.51       26.62      1.87 o 
  -3   0   4     1308.00     1282.09     12.67 o 
  -2   0   4     1400.31     1441.55     13.04 o 
  -1   0   4       97.77      108.02      2.86 o 
   0   0   4        1.08        4.29      0.55 o 
   1   0   4      201.00      198.22      2.69 o 
   2   0   4      114.27      113.47      2.02 o 
   3   0   4      256.27      286.13      3.49 o 
   4   0   4      167.67      176.04      3.89 o 
   5   0   4      165.64      157.29      4.03 o 
   6   0   4      112.55      108.22      3.63 o 
   7   0   4      104.77      100.13      4.79 o 
   8   0   4       15.79       15.18      1.85 o 
   9   0   4        3.03        3.30      1.35 o 
  10   0   4        3.54        6.76      2.53 o 
  -9   1   4        0.43        1.57      1.33 o 
  -8   1   4        1.82        1.85      2.26 o 
  -7   1   4        2.41        1.20      0.86 o 
  -6   1   4       33.78       35.91      2.71 o 
  -5   1   4        1.35        1.45      0.80 o 
  -4   1   4        3.11        4.48      0.88 o 
  -3   1   4        2.35        1.89      0.68 o 
  -2   1   4      458.02      432.45      5.82 o 
  -1   1   4       80.84       72.08      1.41 o 
   0   1   4       87.82       80.66      1.90 o 
   1   1   4       18.93       22.09      0.87 o 
   2   1   4      141.19      110.46      1.93 o 
   3   1   4     1809.27     1888.43     15.05 o 
   4   1   4       83.40       81.41      2.58 o 
   5   1   4      185.87      191.83      4.37 o 
   6   1   4      249.78      239.23      5.35 o 
   7   1   4       57.13       54.69      2.75 o 
   8   1   4        1.90        1.00      0.81 o 
   9   1   4        0.03        0.40      1.30 o 
  10   1   4        0.10       -0.21      1.85 o 
  -9   2   4        0.86        0.38      2.81 o 
  -8   2   4        7.30       10.12      2.15 o 
  -7   2   4        0.21       -0.25      0.81 o 
  -6   2   4       46.12       44.09      2.67 o 
  -5   2   4      138.54      134.50      4.05 o 
  -4   2   4        4.03        3.39      0.95 o 
  -3   2   4      369.16      422.20      5.40 o 
  -2   2   4       24.84       25.28      1.01 o 
  -1   2   4       21.20       23.61      0.91 o 
   0   2   4       22.37       21.07      0.82 o 
   1   2   4      214.71      225.49      2.73 o 
   2   2   4     1083.20     1120.94      9.95 o 
   3   2   4      123.77      125.30      2.09 o 
   4   2   4     2211.99     2432.24     19.90 o 
   5   2   4      184.82      174.33      4.06 o 
   6   2   4        2.99        5.56      1.11 o 
   7   2   4        4.01        3.26      0.89 o 
   8   2   4        9.54       11.50      1.67 o 
   9   2   4       28.83       28.05      3.43 o 
  10   2   4        1.03       -1.42      4.09 o 
  -8   3   4        0.03        0.52      1.09 o 
  -7   3   4        0.15        0.46      0.67 o 
  -6   3   4        1.50        1.60      0.73 o 
  -5   3   4       81.63       74.23      3.04 o 
  -4   3   4        1.30        1.18      0.38 o 
  -3   3   4       70.28       73.55      3.25 o 
  -2   3   4      235.06      236.10      3.43 o 
  -1   3   4      107.95       87.49      3.03 o 
   0   3   4       77.36       79.07      3.63 o 
   1   3   4      153.60      138.92      1.97 o 
   2   3   4      200.40      223.64      2.93 o 
   3   3   4     1190.38     1320.84      9.77 o 
   4   3   4      185.79      213.00      2.95 o 
   5   3   4       13.45       10.89      1.56 o 
   6   3   4       43.35       43.62      2.69 o 
   7   3   4       11.64       12.52      1.68 o 
   8   3   4       30.61       29.85      2.51 o 
   9   3   4       29.59       24.87      2.49 o 
  10   3   4        0.02        0.40      1.23 o 
  -8   4   4        2.53        4.76      1.46 o 
  -7   4   4        1.29        1.57      0.96 o 
  -6   4   4        0.11        0.04      0.68 o 
  -5   4   4       65.93       62.34      2.85 o 
  -4   4   4        3.66        6.81      0.86 o 
  -3   4   4      111.65      106.94      2.56 o 
  -2   4   4      162.26      159.51      2.91 o 
  -1   4   4      225.65      219.29      3.11 o 
   0   4   4      170.13      184.43      2.36 o 
   1   4   4      311.40      336.18      4.68 o 
   2   4   4     1176.46     1248.45      9.19 o 
   3   4   4     1745.88     1784.90     12.63 o 
   4   4   4      170.72      197.71      3.09 o 
   5   4   4       70.64       69.98      3.10 o 
   6   4   4        0.54        0.22      0.59 o 
   7   4   4      117.33      105.31      3.72 o 
   8   4   4        8.99        9.44      1.49 o 
   9   4   4       15.51       18.71      2.12 o 
  10   4   4        0.98        2.25      1.25 o 
  -8   5   4        0.67        1.42      1.98 o 
  -7   5   4        0.58        0.66      0.81 o 
  -6   5   4        0.24       -0.08      0.62 o 
  -5   5   4       14.75       16.14      1.43 o 
  -4   5   4       12.96       11.65      1.13 o 
  -3   5   4        0.33        0.44      0.33 o 
  -2   5   4       11.67       12.19      1.35 o 
  -1   5   4      154.58      160.97      2.75 o 
   0   5   4      352.67      320.44      3.56 o 
   1   5   4      201.76      217.37      4.75 o 
   2   5   4      551.63      536.40      5.03 o 
   3   5   4       11.22       15.18      0.91 o 
   4   5   4      138.29      135.25      2.63 o 
   5   5   4      144.91      132.93      2.73 o 
   6   5   4      186.24      185.17      6.09 o 
   7   5   4       56.03       58.80      2.77 o 
   8   5   4       38.77       41.65      2.72 o 
   9   5   4        0.00       -0.61      0.66 o 
  10   5   4        6.00        0.82      2.36 o 
  -8   6   4        0.05        1.75      1.00 o 
  -7   6   4        6.35        9.66      2.71 o 
  -6   6   4        0.72        1.57      0.74 o 
  -5   6   4        6.39        5.51      0.83 o 
  -4   6   4       20.35       18.11      1.46 o 
  -3   6   4        3.81        2.73      2.11 o 
  -2   6   4       80.35       74.91      2.81 o 
  -1   6   4       33.31       36.85      1.36 o 
   0   6   4      289.71      329.80      3.96 o 
   1   6   4       69.13       58.12      2.08 o 
   2   6   4      535.64      514.47      5.73 o 
   3   6   4        6.19        5.63      0.66 o 
   4   6   4        1.13        1.73      0.48 o 
   5   6   4       70.29       63.30      2.21 o 
   6   6   4       59.46       49.72      1.87 o 
   7   6   4       81.70       71.42      3.03 o 
   8   6   4        7.52        6.18      1.14 o 
   9   6   4        5.77        4.73      1.54 o 
  10   6   4        0.07       -1.10      1.10 o 
  -7   7   4        0.10        1.34      0.94 o 
  -6   7   4        0.19        0.09      0.65 o 
  -5   7   4        8.25        8.56      1.08 o 
  -4   7   4       16.62       17.33      2.22 o 
  -3   7   4        4.14        6.14      0.82 o 
  -2   7   4        0.05        0.06      0.35 o 
  -1   7   4        8.66       12.15      1.01 o 
   0   7   4      103.29      110.68      2.34 o 
   1   7   4        9.63        8.60      0.71 o 
   2   7   4        7.30        9.31      0.87 o 
   3   7   4      488.06      467.81      6.76 o 
   4   7   4       52.56       55.36      1.83 o 
   5   7   4      159.75      140.29      3.10 o 
   6   7   4      605.99      563.37      7.01 o 
   7   7   4       56.56       53.40      2.63 o 
   8   7   4        0.68        2.45      0.80 o 
   9   7   4        0.05        0.01      0.95 o 
  10   7   4        1.99        0.87      1.37 o 
  -7   8   4        0.02        1.54      1.03 o 
  -6   8   4        0.18       -0.15      0.59 o 
  -5   8   4        0.19       -0.39      0.47 o 
  -4   8   4        0.51        0.24      0.51 o 
  -3   8   4        9.88       10.81      1.58 o 
  -2   8   4       33.42       37.65      1.75 o 
  -1   8   4       93.89       93.45      2.50 o 
   0   8   4        4.06        6.51      0.78 o 
   1   8   4       34.87       34.07      1.39 o 
   2   8   4       13.80       14.40      1.30 o 
   3   8   4      369.52      352.28      4.85 o 
   4   8   4       14.03       18.36      1.33 o 
   5   8   4        8.01        8.78      1.07 o 
   6   8   4       60.36       54.67      2.16 o 
   7   8   4        0.62       -0.17      0.59 o 
   8   8   4        0.02       -0.27      0.57 o 
   9   8   4        1.77        2.43      1.32 o 
  10   8   4        0.95       -0.40      1.32 o 
  -5   9   4        4.21        4.96      1.32 o 
  -4   9   4        3.17        5.55      1.02 o 
  -3   9   4        6.26        5.78      0.98 o 
  -2   9   4      144.40      143.37      3.48 o 
  -1   9   4        2.68        1.78      0.55 o 
   0   9   4       24.89       25.57      1.38 o 
   1   9   4        6.47       10.23      1.15 o 
   2   9   4        2.49        3.22      0.54 o 
   3   9   4       72.56       70.93      2.18 o 
   4   9   4      505.09      463.28      6.28 o 
   5   9   4      434.78      418.17      6.18 o 
   6   9   4       16.75       15.27      1.46 o 
   7   9   4        4.73        4.05      1.55 o 
   8   9   4        0.07        1.22      0.79 o 
   9   9   4        0.04       -1.11      1.11 o 
  -5  10   4        0.71        1.60      0.96 o 
  -4  10   4        8.96        8.98      1.84 o 
  -3  10   4       20.29       17.46      2.55 o 
  -2  10   4       51.39       50.93      2.74 o 
  -1  10   4        0.10        0.85      0.59 o 
   0  10   4        1.39        2.15      0.70 o 
   1  10   4       23.25       23.32      1.90 o 
   2  10   4        5.78        6.72      1.10 o 
   3  10   4        1.69        1.52      0.51 o 
   4  10   4      124.11      106.77      2.99 o 
   5  10   4        3.07        3.29      0.78 o 
   6  10   4        5.87        7.24      1.09 o 
   7  10   4       16.32       17.42      1.89 o 
   8  10   4        1.40        1.73      1.69 o 
   9  10   4        0.06        0.65      1.81 o 
  -5  11   4        2.63        0.38      1.31 o 
  -4  11   4        0.21       -0.89      0.97 o 
  -3  11   4        2.89        1.81      1.47 o 
  -2  11   4       15.70       19.13      2.88 o 
  -1  11   4        5.29        5.05      2.20 o 
   0  11   4        0.89        0.62      0.92 o 
   1  11   4        3.09        2.67      1.26 o 
   2  11   4        0.19        0.46      0.99 o 
   3  11   4       19.52       25.57      2.20 o 
   4  11   4        7.85       12.39      1.59 o 
   5  11   4       12.92       12.59      1.63 o 
   6  11   4        0.57        1.09      0.76 o 
   7  11   4        0.12        0.09      0.87 o 
   8  11   4        0.05        0.22      1.59 o 
  -5  12   4        0.01       -1.03      1.08 o 
  -4  12   4        4.86        3.44      1.66 o 
  -3  12   4        0.48       -0.14      1.06 o 
  -2  12   4        1.82        1.21      1.33 o 
  -1  12   4        1.99        1.40      1.19 o 
   0  12   4        2.55        5.72      1.61 o 
   1  12   4       13.58       12.51      4.09 o 
   2  12   4        2.14        1.27      2.29 o 
   3  12   4       23.31       23.83      3.14 o 
   4  12   4        5.74        3.32      1.41 o 
   5  12   4       35.90       31.73      5.49 o 
   6  12   4        3.05        2.07      1.61 o 
   7  12   4        1.81        0.79      1.56 o 
  -4  13   4        0.05        0.13      2.14 o 
  -3  13   4        1.11        1.28      1.10 o 
  -2  13   4        2.74        5.70      1.74 o 
  -1  13   4        0.06       -0.45      1.57 o 
   0  13   4        0.46        1.92      1.40 o 
   1  13   4        3.57        3.38      2.71 o 
   2  13   4        0.01        0.18      1.01 o 
   3  13   4       15.78       17.69      2.89 o 
   4  13   4        1.53        2.46      1.26 o 
   5  13   4        9.44       11.11      2.11 o 
   6  13   4        3.38        3.89      1.38 o 
   7  13   4        0.12        0.68      1.62 o 
  -2  14   4        0.10        1.42      1.03 o 
  -1  14   4        0.25        2.75      1.53 o 
   0  14   4        7.69       10.73      2.40 o 
   1  14   4        1.83        2.06      1.46 o 
   2  14   4        0.08       -0.24      1.11 o 
   3  14   4        0.40       -1.09      1.09 o 
   4  14   4        1.27        1.21      2.36 o 
   5  14   4        0.01        1.26      2.25 o 
   6  14   4        3.31        4.11      2.09 o 
  -1  15   4        0.59       -0.24      2.80 o 
   0  15   4        7.19       10.63      2.14 o 
   1  15   4        0.06        0.28      1.24 o 
   2  15   4        0.67       -0.10      1.24 o 
   3  15   4        1.30        0.76      1.37 o 
   4  15   4        1.88        2.53      2.76 o 
  -2 -11   5        0.37        7.11      2.69 o 
  -1 -11   5       10.02       11.70      2.33 o 
   0 -11   5        6.04        6.74      1.40 o 
   1 -11   5        1.14        0.94      2.44 o 
   2 -11   5        0.39        3.59      2.08 o 
  -4 -10   5        0.51       -0.81      3.02 o 
  -3 -10   5        8.70       10.01      2.07 o 
  -2 -10   5       22.32       21.91      3.09 o 
  -1 -10   5        3.43        1.37      1.39 o 
   0 -10   5        0.25        2.21      0.96 o 
   1 -10   5        3.81        5.67      1.83 o 
   2 -10   5        2.67        0.90      1.24 o 
   3 -10   5        0.61        0.23      1.21 o 
   4 -10   5        0.28        2.66      3.41 o 
  -5  -9   5        1.08        3.59      2.43 o 
  -4  -9   5        4.58        6.69      1.70 o 
  -3  -9   5        0.01       -1.30      1.46 o 
  -2  -9   5        8.10       12.71      2.31 o 
  -1  -9   5        3.69        5.22      1.28 o 
   0  -9   5        1.52       -0.18      1.03 o 
   1  -9   5        0.15       -0.25      0.67 o 
   2  -9   5        3.95        1.82      0.95 o 
   3  -9   5        5.29        5.78      1.32 o 
   4  -9   5        0.46        0.75      1.09 o 
   5  -9   5        0.02       -0.18      1.16 o 
  -6  -8   5        4.24        2.10      1.12 o 
  -5  -8   5        5.67        7.64      1.74 o 
  -4  -8   5        0.59        0.16      2.39 o 
  -3  -8   5       15.35       16.93      4.23 o 
  -2  -8   5        0.32       -0.34      2.80 o 
  -1  -8   5       84.79       79.06      3.92 o 
   0  -8   5      104.19      106.08      4.11 o 
   1  -8   5       60.98       61.73      3.98 o 
   2  -8   5        4.68        4.97      2.05 o 
   3  -8   5       11.13        9.55      1.45 o 
   4  -8   5        6.50        3.29      1.20 o 
   5  -8   5        1.09        1.90      1.42 o 
   6  -8   5        1.41        1.60      1.95 o 
  -6  -7   5        0.67        0.73      0.98 o 
  -5  -7   5        3.28        3.59      1.45 o 
  -4  -7   5        4.82        7.20      2.08 o 
  -3  -7   5        6.52        8.81      1.86 o 
  -2  -7   5       11.22       16.43      2.67 o 
  -1  -7   5       48.91       45.00      2.69 o 
   0  -7   5       12.28       13.34      1.72 o 
   1  -7   5        8.92        9.02      1.80 o 
   2  -7   5       26.84       27.91      2.58 o 
   3  -7   5        7.49        4.08      2.29 o 
   4  -7   5        1.24        0.55      0.93 o 
   5  -7   5        0.04        2.49      1.22 o 
   6  -7   5        4.06        3.32      1.40 o 
   7  -7   5        1.42        2.57      1.68 o 
  -7  -6   5        0.68        1.31      2.02 o 
  -6  -6   5        1.72        3.24      1.49 o 
  -5  -6   5        0.60        0.35      1.59 o 
  -4  -6   5        4.02        6.52      1.63 o 
  -3  -6   5       55.88       42.88      3.55 o 
  -2  -6   5       51.19       51.54      3.50 o 
  -1  -6   5      193.82      198.43      5.01 o 
   0  -6   5       88.66       84.48      3.24 o 
   1  -6   5      123.17      120.77      4.94 o 
   2  -6   5       54.71       54.75      2.87 o 
   3  -6   5       42.63       39.47      2.84 o 
   4  -6   5       36.15       30.62      2.59 o 
   5  -6   5        0.43        0.12      0.99 o 
   6  -6   5        4.51        6.34      1.83 o 
   7  -6   5        6.07        6.87      1.90 o 
   8  -6   5        2.80        3.56      2.46 o 
  -7  -5   5        0.09        0.89      0.74 o 
  -6  -5   5        0.16        2.05      0.81 o 
  -5  -5   5        1.89        1.85      0.76 o 
  -4  -5   5        7.23        6.97      1.20 o 
  -3  -5   5       70.92       57.39      2.96 o 
  -2  -5   5      124.50      121.06      2.91 o 
  -1  -5   5      210.63      191.16      4.61 o 
   0  -5   5      105.50       96.85      4.17 o 
   1  -5   5        1.43        1.96      0.75 o 
   2  -5   5       13.34       11.86      1.61 o 
   3  -5   5       35.71       32.66      2.49 o 
   4  -5   5        4.21        6.10      1.78 o 
   5  -5   5       60.41       57.99      4.49 o 
   6  -5   5        7.71        9.85      2.25 o 
   7  -5   5        2.58        3.41      1.46 o 
   8  -5   5        1.04        2.89      1.57 o 
  -8  -4   5        0.00        0.17      2.29 o 
  -7  -4   5        2.66        4.91      1.16 o 
  -6  -4   5        0.03       -0.78      0.79 o 
  -5  -4   5        3.44        3.66      0.92 o 
  -4  -4   5       31.09       32.39      2.57 o 
  -3  -4   5       17.18       14.95      1.59 o 
  -2  -4   5      133.44      117.33      3.36 o 
  -1  -4   5        2.56        2.40      0.59 o 
   0  -4   5      584.75      589.84      6.39 o 
   1  -4   5        0.23        1.41      0.37 o 
   2  -4   5        2.19        3.12      0.86 o 
   3  -4   5       50.50       54.22      2.53 o 
   4  -4   5       11.90       13.00      1.59 o 
   5  -4   5       14.23       18.52      2.68 o 
   6  -4   5       16.62       21.18      2.99 o 
   7  -4   5        1.41        2.31      1.47 o 
   8  -4   5        0.93        1.41      1.24 o 
   9  -4   5        1.15        1.91      1.38 o 
  -8  -3   5        0.02       -0.96      0.96 o 
  -7  -3   5        6.07        7.07      1.35 o 
  -6  -3   5        0.56       -0.70      0.70 o 
  -5  -3   5        0.81        0.64      0.62 o 
  -4  -3   5      113.67      101.09      3.51 o 
  -3  -3   5        9.86       10.25      1.31 o 
  -2  -3   5      202.32      195.09      5.42 o 
  -1  -3   5       38.44       40.63      1.53 o 
   0  -3   5      164.58      156.53      2.92 o 
   1  -3   5      277.48      279.19      3.85 o 
   2  -3   5      400.10      392.74      4.87 o 
   3  -3   5      284.29      290.05      5.71 o 
   4  -3   5        5.73        7.04      1.00 o 
   5  -3   5       87.78       83.19      3.20 o 
   6  -3   5      126.77      131.16      4.39 o 
   7  -3   5        2.12        2.06      0.93 o 
   8  -3   5        0.32       -0.49      2.05 o 
   9  -3   5        5.03        8.74      1.97 o 
  -8  -2   5        0.01       -0.47      1.04 o 
  -7  -2   5        0.54        0.34      0.93 o 
  -6  -2   5        0.32        1.32      0.78 o 
  -5  -2   5       19.38       21.95      2.06 o 
  -4  -2   5      121.38      108.39      3.58 o 
  -3  -2   5        3.38        5.89      1.03 o 
  -2  -2   5       32.45       32.00      1.23 o 
  -1  -2   5       28.24       21.82      1.11 o 
   0  -2   5      636.88      688.89      8.24 o 
   1  -2   5       26.57       21.46      1.17 o 
   2  -2   5       34.28       33.53      1.40 o 
   3  -2   5      271.37      295.75      4.21 o 
   4  -2   5       38.07       35.39      1.52 o 
   5  -2   5       93.39       93.74      3.35 o 
   6  -2   5       86.00       83.42      3.99 o 
   7  -2   5        0.01       -0.27      1.29 o 
   8  -2   5        3.58        5.93      1.37 o 
   9  -2   5        0.66       -0.81      0.81 o 
  -8  -1   5        3.02        2.90      1.49 o 
  -7  -1   5        0.04       -0.57      0.72 o 
  -6  -1   5        4.95        3.94      1.06 o 
  -5  -1   5       75.44       75.50      3.16 o 
  -4  -1   5       10.94        8.06      1.24 o 
  -3  -1   5      119.38      124.99      3.51 o 
  -2  -1   5        3.74        5.87      0.98 o 
  -1  -1   5       59.66       64.23      1.69 o 
   0  -1   5       34.09       46.50      1.44 o 
   1  -1   5     2402.16     2572.06     17.20 o 
   2  -1   5      284.02      292.29      6.32 o 
   3  -1   5        0.60        1.89      0.46 o 
   4  -1   5      238.31      264.40      3.86 o 
   5  -1   5      130.73      123.80      3.76 o 
   6  -1   5      241.53      234.05      6.71 o 
   7  -1   5       30.25       29.05      2.49 o 
   8  -1   5        2.16        1.38      1.17 o 
   9  -1   5        0.07        0.45      1.24 o 
  10  -1   5        0.26        0.51      0.89 o 
  -8   0   5        0.31        1.45      1.19 o 
  -7   0   5        0.24        0.75      0.80 o 
  -6   0   5        0.81        1.71      1.09 o 
  -5   0   5        2.31        3.80      1.32 o 
  -4   0   5       19.67       21.91      1.86 o 
  -3   0   5        8.40       13.16      1.40 o 
  -2   0   5      123.48      139.04      3.81 o 
  -1   0   5      691.77      769.06      6.77 o 
   0   0   5     1784.61     1862.89     13.03 o 
   1   0   5     3664.50     3875.19     24.05 o 
   2   0   5       34.60       26.73      1.09 o 
   3   0   5       88.95       72.15      1.76 o 
   4   0   5       22.74       33.25      1.17 o 
   5   0   5      569.92      569.87      8.36 o 
   6   0   5       85.40       79.06      3.19 o 
   7   0   5        3.34        3.15      0.97 o 
   8   0   5        4.91        4.35      1.15 o 
   9   0   5        4.03        1.56      0.99 o 
  10   0   5        0.00        0.79      1.11 o 
  -8   1   5        0.18       -0.88      0.88 o 
  -7   1   5        0.09       -0.25      0.71 o 
  -6   1   5       17.01       16.22      1.90 o 
  -5   1   5       14.89       15.06      1.76 o 
  -4   1   5        2.06        1.96      0.72 o 
  -3   1   5        7.41       10.37      1.39 o 
  -2   1   5       68.94       64.12      2.26 o 
  -1   1   5       10.61       14.36      0.80 o 
   0   1   5     1011.25     1061.42      8.31 o 
   1   1   5       63.32       50.40      1.42 o 
   2   1   5        0.49        0.00      0.30 o 
   3   1   5        4.52        6.70      0.63 o 
   4   1   5        0.22        0.28      0.29 o 
   5   1   5       39.98       46.63      2.22 o 
   6   1   5        1.83        1.61      0.76 o 
   7   1   5        0.18       -0.71      0.71 o 
   8   1   5        0.87       -0.12      0.68 o 
   9   1   5        7.22        9.41      1.56 o 
  10   1   5        0.06        0.44      0.89 o 
  -8   2   5        0.95        0.45      1.09 o 
  -7   2   5        0.11       -0.32      0.87 o 
  -6   2   5        2.86        0.72      0.73 o 
  -5   2   5       59.96       55.01      2.70 o 
  -4   2   5        2.61        4.88      0.96 o 
  -3   2   5        6.79        9.19      1.17 o 
  -2   2   5      576.82      589.95      6.21 o 
  -1   2   5      532.94      508.76      5.11 o 
   0   2   5     1064.03     1118.84      8.59 o 
   1   2   5      233.07      219.96      2.95 o 
   2   2   5      567.17      616.01      5.78 o 
   3   2   5       40.88       43.22      1.35 o 
   4   2   5      446.46      531.41      5.33 o 
   5   2   5        0.19        0.72      0.55 o 
   6   2   5        1.01        1.77      0.80 o 
   7   2   5        0.08        0.30      0.68 o 
   8   2   5       14.07       15.93      1.94 o 
   9   2   5        3.10        3.29      1.17 o 
  10   2   5        0.05       -0.03      0.86 o 
  -8   3   5        0.02       -0.87      0.87 o 
  -7   3   5        4.53        6.52      1.24 o 
  -6   3   5       24.27       20.42      2.12 o 
  -5   3   5        0.25        0.16      0.84 o 
  -4   3   5        3.68        2.48      0.73 o 
  -3   3   5       49.41       57.95      1.75 o 
  -2   3   5        5.05        3.62      0.55 o 
  -1   3   5      105.83       96.27      2.19 o 
   0   3   5      521.65      524.94      5.04 o 
   1   3   5      234.33      221.82      2.89 o 
   2   3   5       83.28       83.51      1.80 o 
   3   3   5      858.03     1044.79      8.54 o 
   4   3   5       29.10       27.68      1.33 o 
   5   3   5      128.94      121.13      3.40 o 
   6   3   5        0.47        1.90      0.80 o 
   7   3   5        4.60        4.76      1.08 o 
   8   3   5       14.51       13.54      1.82 o 
   9   3   5        0.02        1.09      0.86 o 
  10   3   5        0.88        1.59      0.98 o 
  -8   4   5        0.00       -0.06      1.08 o 
  -7   4   5        0.09        1.85      1.06 o 
  -6   4   5        0.00        0.39      0.64 o 
  -5   4   5        0.59        0.75      0.63 o 
  -4   4   5       49.80       50.09      1.85 o 
  -3   4   5       36.72       42.86      1.63 o 
  -2   4   5      386.71      397.08      5.03 o 
  -1   4   5      488.13      489.44      5.25 o 
   0   4   5       47.88       57.13      1.36 o 
   1   4   5      113.64      109.10      1.92 o 
   2   4   5      371.40      379.96      4.59 o 
   3   4   5      952.76     1035.77      8.63 o 
   4   4   5       14.84       21.25      1.07 o 
   5   4   5        0.22        0.29      0.32 o 
   6   4   5       10.15       10.73      1.38 o 
   7   4   5       12.39       14.74      1.75 o 
   8   4   5        4.18        2.62      1.01 o 
   9   4   5        7.52       11.70      1.85 o 
  10   4   5        0.32       -2.14      2.14 o 
  -8   5   5        1.89        3.12      2.08 o 
  -7   5   5        0.83        1.24      1.95 o 
  -6   5   5        0.95        0.00      0.59 o 
  -5   5   5       34.89       33.66      2.44 o 
  -4   5   5       30.31       30.33      1.84 o 
  -3   5   5        0.70        0.81      0.41 o 
  -2   5   5       93.41       91.83      2.55 o 
  -1   5   5      152.99      147.93      4.08 o 
   0   5   5      311.78      328.57      3.65 o 
   1   5   5        8.50        8.42      0.99 o 
   2   5   5      410.30      469.39      4.63 o 
   3   5   5      311.64      336.69      4.11 o 
   4   5   5       14.68       18.71      1.04 o 
   5   5   5       22.89       21.49      1.62 o 
   6   5   5        0.72        0.46      0.57 o 
   7   5   5        9.66       10.35      1.50 o 
   8   5   5        1.70        1.20      0.77 o 
   9   5   5       15.07       19.57      2.21 o 
  10   5   5        0.72        1.15      1.18 o 
  -8   6   5        0.10        0.29      1.08 o 
  -7   6   5        1.07        0.24      1.14 o 
  -6   6   5        0.54        1.41      1.54 o 
  -5   6   5       27.59       32.49      2.40 o 
  -4   6   5        3.93        5.30      0.81 o 
  -3   6   5       52.45       43.18      1.79 o 
  -2   6   5        6.71        8.25      0.88 o 
  -1   6   5        0.98        0.88      0.34 o 
   0   6   5      361.48      372.97      8.63 o 
   1   6   5       15.71       26.39      1.54 o 
   2   6   5        0.00        1.65      0.56 o 
   3   6   5       55.74       49.81      1.50 o 
   4   6   5        0.53        0.62      0.43 o 
   5   6   5       13.08       14.38      1.11 o 
   6   6   5        5.02        5.33      1.91 o 
   7   6   5       23.31       25.53      2.13 o 
   8   6   5       10.80       11.01      1.56 o 
   9   6   5       15.83       13.77      1.81 o 
  10   6   5       11.32       13.16      2.45 o 
  -7   7   5        0.45        2.37      1.21 o 
  -6   7   5        0.15       -0.01      0.61 o 
  -5   7   5        1.11        0.58      0.67 o 
  -4   7   5        0.29        0.69      0.47 o 
  -3   7   5      109.88      118.74      3.09 o 
  -2   7   5       48.01       46.60      1.77 o 
  -1   7   5        6.84        4.75      0.64 o 
   0   7   5       39.69       48.61      2.19 o 
   1   7   5      636.80      656.32      8.52 o 
   2   7   5      471.65      481.70      5.60 o 
   3   7   5       21.29       23.01      1.16 o 
   4   7   5       15.97       18.19      1.17 o 
   5   7   5        0.42        0.97      0.47 o 
   6   7   5      221.50      228.71      4.15 o 
   7   7   5        5.10        5.18      1.04 o 
   8   7   5        4.71        3.60      1.01 o 
   9   7   5        0.04        0.00      1.10 o 
  10   7   5        0.27       -1.04      1.04 o 
  -6   8   5        1.58        0.17      1.28 o 
  -5   8   5        2.99        2.52      0.86 o 
  -4   8   5       62.99       65.55      2.51 o 
  -3   8   5       56.03       58.98      2.24 o 
  -2   8   5       38.07       41.68      2.14 o 
  -1   8   5      108.62      100.74      3.50 o 
   0   8   5        4.11        5.66      0.82 o 
   1   8   5        0.61        0.47      0.31 o 
   2   8   5       58.77       63.00      1.94 o 
   3   8   5      145.94      136.55      2.75 o 
   4   8   5       35.01       39.63      1.64 o 
   5   8   5      270.01      259.93      4.45 o 
   6   8   5       11.69       14.12      1.29 o 
   7   8   5       72.52       68.82      2.98 o 
   8   8   5        6.47        4.84      1.13 o 
   9   8   5        1.05        1.72      0.88 o 
  10   8   5        0.22       -1.25      2.01 o 
  -6   9   5        0.07        0.22      0.92 o 
  -5   9   5        0.08       -0.08      0.62 o 
  -4   9   5        3.16        3.99      0.94 o 
  -3   9   5       46.91       47.58      3.19 o 
  -2   9   5        7.66        7.28      1.24 o 
  -1   9   5       29.47       28.02      2.15 o 
   0   9   5        3.36        4.84      0.98 o 
   1   9   5        1.26        1.93      0.72 o 
   2   9   5       26.22       26.19      1.88 o 
   3   9   5        4.29        5.11      0.67 o 
   4   9   5      158.72      153.37      3.33 o 
   5   9   5      133.12      133.45      3.27 o 
   6   9   5       69.53       67.86      2.43 o 
   7   9   5       24.50       23.18      2.11 o 
   8   9   5        9.85       10.90      1.54 o 
   9   9   5        0.08       -0.17      2.80 o 
  -5  10   5        0.12        1.25      1.30 o 
  -4  10   5       26.24       26.35      2.85 o 
  -3  10   5       31.27       33.89      3.27 o 
  -2  10   5        4.49        6.00      1.20 o 
  -1  10   5       12.45       10.34      1.48 o 
   0  10   5       19.16       20.91      1.91 o 
   1  10   5       36.00       35.39      2.93 o 
   2  10   5        8.76       10.52      1.40 o 
   3  10   5      330.79      322.50      6.58 o 
   4  10   5      170.70      174.00      4.85 o 
   5  10   5        1.77        1.82      0.81 o 
   6  10   5      185.84      171.53      4.89 o 
   7  10   5        0.26        1.01      0.78 o 
   8  10   5        0.62        1.32      0.86 o 
   9  10   5        0.96        1.62      1.93 o 
  -5  11   5        0.07        4.00      1.23 o 
  -4  11   5        2.78        3.37      1.24 o 
  -3  11   5       11.89       14.77      2.37 o 
  -2  11   5        0.62       -0.05      1.41 o 
  -1  11   5       13.11       14.37      2.42 o 
   0  11   5        0.15        0.05      0.58 o 
   1  11   5        7.73        9.10      1.31 o 
   2  11   5       37.94       35.22      2.34 o 
   3  11   5        3.22        5.00      1.09 o 
   4  11   5        2.38        4.86      1.10 o 
   5  11   5        0.84        0.72      0.93 o 
   6  11   5        1.49        1.18      0.77 o 
   7  11   5        5.68        4.33      1.29 o 
   8  11   5        0.12        0.60      1.06 o 
   9  11   5        1.15       -1.62      1.62 o 
  -4  12   5        0.08       -0.84      2.17 o 
  -3  12   5        2.93        3.50      1.39 o 
  -2  12   5        1.99        1.74      1.14 o 
  -1  12   5        1.92        2.91      1.18 o 
   0  12   5        7.22        4.87      1.52 o 
   1  12   5        0.66        1.98      1.26 o 
   2  12   5       98.15      108.77      5.67 o 
   3  12   5       12.03       16.37      2.66 o 
   4  12   5       93.19       94.60      5.11 o 
   5  12   5       44.30       38.97      2.88 o 
   6  12   5        0.05       -0.68      0.68 o 
   7  12   5        0.15        1.34      1.07 o 
   8  12   5        0.04        0.67      1.08 o 
  -4  13   5        0.10       -1.16      1.16 o 
  -3  13   5        0.01        0.91      3.21 o 
  -2  13   5        2.42        1.69      1.24 o 
  -1  13   5        0.87        0.99      1.00 o 
   0  13   5        0.05       -0.90      0.90 o 
   1  13   5       17.00       17.24      3.14 o 
   2  13   5        1.73        1.01      1.13 o 
   3  13   5        4.54        5.25      1.79 o 
   4  13   5       32.68       36.09      4.56 o 
   5  13   5       32.80       36.94      3.88 o 
   6  13   5        0.03       -0.93      0.93 o 
   7  13   5        3.62        5.45      1.75 o 
  -2  14   5        3.59        2.93      1.34 o 
  -1  14   5        3.87        4.85      1.68 o 
   0  14   5        2.91        2.51      2.17 o 
   1  14   5        1.15        2.55      1.34 o 
   2  14   5        0.83        0.99      1.21 o 
   3  14   5        3.81        2.24      2.01 o 
   4  14   5        0.10        1.52      2.80 o 
   5  14   5        2.47        1.52      1.19 o 
   6  14   5        0.16       -0.72      2.05 o 
  -1  15   5        0.52        3.04      3.45 o 
   0  15   5        0.54        0.95      2.12 o 
   1  15   5        0.62        1.15      1.45 o 
   2  15   5        5.74        3.79      2.58 o 
   3  15   5       10.17       12.66      2.70 o 
   4  15   5        4.38        5.23      1.86 o 
   5  15   5        5.67        7.50      1.93 o 
  -2 -10   6        6.70        7.60      2.00 o 
  -1 -10   6        1.22        0.98      1.19 o 
   0 -10   6        0.19        2.91      0.98 o 
   1 -10   6        0.65        1.78      1.02 o 
   2 -10   6        1.56        0.89      0.98 o 
   3 -10   6        0.42       -0.33      0.88 o 
  -4  -9   6        0.09        0.50      0.94 o 
  -3  -9   6        0.25        1.89      1.34 o 
  -2  -9   6        1.45        0.82      1.24 o 
  -1  -9   6        7.54       10.94      2.23 o 
   0  -9   6        9.38       12.56      1.83 o 
   1  -9   6        3.66        6.08      1.26 o 
   2  -9   6        0.95        0.80      2.51 o 
   3  -9   6        0.00       -0.75      0.75 o 
   4  -9   6        1.59        3.48      1.39 o 
   5  -9   6        4.34        6.42      1.73 o 
  -5  -8   6        0.19        2.01      1.05 o 
  -4  -8   6       11.73       16.61      4.05 o 
  -3  -8   6        0.15       -0.89      0.96 o 
  -2  -8   6        0.40        0.45      1.38 o 
  -1  -8   6       17.25       20.36      2.97 o 
   0  -8   6        2.63        3.49      1.88 o 
   1  -8   6        6.17        9.12      1.50 o 
   2  -8   6       20.70       23.97      2.49 o 
   3  -8   6        1.78       -0.41      0.78 o 
   4  -8   6        0.02        1.11      1.02 o 
   5  -8   6        0.02       -1.09      1.09 o 
   6  -8   6        0.46        0.98      1.27 o 
  -6  -7   6        0.02       -0.57      0.90 o 
  -5  -7   6        7.74        7.58      1.76 o 
  -4  -7   6        0.97        1.14      3.28 o 
  -3  -7   6       11.37       12.14      2.14 o 
  -2  -7   6       24.60       28.05      3.35 o 
  -1  -7   6       57.12       69.79      3.30 o 
   0  -7   6        0.10       -1.08      1.10 o 
   1  -7   6        2.74        3.38      1.08 o 
   2  -7   6        1.42        2.86      2.10 o 
   3  -7   6        1.63        1.55      0.88 o 
   4  -7   6        4.53        7.90      1.95 o 
   5  -7   6        0.00        2.18      1.19 o 
   6  -7   6        0.54       -0.15      1.16 o 
   7  -7   6        0.05        1.44      1.42 o 
  -6  -6   6        0.81        0.71      0.97 o 
  -5  -6   6        0.02        2.21      1.10 o 
  -4  -6   6        1.64        2.94      1.17 o 
  -3  -6   6        4.30        4.38      1.38 o 
  -2  -6   6       11.45        7.20      1.72 o 
  -1  -6   6       11.73       13.66      1.68 o 
   0  -6   6       17.11       12.01      1.57 o 
   1  -6   6       13.25       18.79      2.98 o 
   2  -6   6       26.08       26.35      2.41 o 
   3  -6   6        1.91        1.66      1.73 o 
   4  -6   6        0.58        0.86      0.71 o 
   5  -6   6       29.00       37.47      4.20 o 
   6  -6   6        6.57        1.83      1.54 o 
   7  -6   6        0.00        0.54      1.38 o 
  -7  -5   6        0.93        4.10      1.03 o 
  -6  -5   6        3.49        5.46      1.07 o 
  -5  -5   6        9.59        7.89      1.79 o 
  -4  -5   6        3.71        1.71      1.58 o 
  -3  -5   6       57.98       55.48      4.06 o 
  -2  -5   6       83.11       79.05      4.13 o 
  -1  -5   6      194.18      190.89      5.00 o 
   0  -5   6      113.65      116.23      3.93 o 
   1  -5   6       33.43       31.78      2.67 o 
   2  -5   6        8.25        8.52      1.46 o 
   3  -5   6       65.71       66.57      3.13 o 
   4  -5   6       38.13       35.46      2.67 o 
   5  -5   6        2.24        1.96      1.10 o 
   6  -5   6        0.05        0.80      1.02 o 
   7  -5   6        4.36        4.62      1.70 o 
   8  -5   6        5.54        9.72      2.46 o 
  -7  -4   6        0.03        0.53      0.79 o 
  -6  -4   6        1.02       -0.43      0.70 o 
  -5  -4   6        1.21        1.60      0.69 o 
  -4  -4   6       43.15       48.39      2.56 o 
  -3  -4   6       86.26       91.14      3.43 o 
  -2  -4   6       90.73       95.63      3.28 o 
  -1  -4   6       61.54       54.01      1.96 o 
   0  -4   6       11.52       10.50      1.40 o 
   1  -4   6       34.50       26.28      3.85 o 
   2  -4   6        0.36        0.37      0.65 o 
   3  -4   6        2.53        2.33      1.06 o 
   4  -4   6       45.83       44.47      2.64 o 
   5  -4   6        7.74        8.71      1.94 o 
   6  -4   6        1.89        3.89      1.48 o 
   7  -4   6        3.19        0.23      1.11 o 
   8  -4   6        0.31        1.11      1.59 o 
  -7  -3   6        0.05        1.30      1.00 o 
  -6  -3   6        0.28        0.70      0.83 o 
  -5  -3   6        0.77        1.54      0.99 o 
  -4  -3   6        6.57        6.57      1.16 o 
  -3  -3   6       74.03       83.09      3.17 o 
  -2  -3   6      213.41      202.16      6.09 o 
  -1  -3   6      153.46      153.05      3.17 o 
   0  -3   6        0.06        1.48      0.66 o 
   1  -3   6       33.00       35.93      1.87 o 
   2  -3   6        0.01        0.02      0.35 o 
   3  -3   6       22.76       25.48      1.39 o 
   4  -3   6      192.72      194.10      3.81 o 
   5  -3   6       42.88       42.54      2.46 o 
   6  -3   6        0.06        0.27      1.44 o 
   7  -3   6        0.16       -0.41      0.97 o 
   8  -3   6        0.01        0.44      1.14 o 
   9  -3   6        0.41       -1.01      1.01 o 
  -8  -2   6        0.00        0.41      1.15 o 
  -7  -2   6        0.09        0.27      0.73 o 
  -6  -2   6        0.01        0.29      0.68 o 
  -5  -2   6       13.65       15.83      1.82 o 
  -4  -2   6       27.23       32.48      2.33 o 
  -3  -2   6      694.86      634.30      9.12 o 
  -2  -2   6      184.92      167.11      4.13 o 
  -1  -2   6       11.44       13.01      1.04 o 
   0  -2   6        4.41        7.34      0.88 o 
   1  -2   6      125.54      121.11      2.57 o 
   2  -2   6       19.51       19.12      1.14 o 
   3  -2   6       18.65       15.58      1.15 o 
   4  -2   6       24.67       28.34      1.44 o 
   5  -2   6       36.55       31.34      2.55 o 
   6  -2   6      148.04      145.88      4.58 o 
   7  -2   6        1.10        1.47      0.93 o 
   8  -2   6        4.78        8.12      1.53 o 
   9  -2   6        0.09       -1.07      1.07 o 
  -8  -1   6        0.06        1.51      1.24 o 
  -7  -1   6        0.89        1.80      1.21 o 
  -6  -1   6        0.71       -0.35      1.13 o 
  -5  -1   6       24.49       22.08      2.15 o 
  -4  -1   6       26.69       28.45      3.11 o 
  -3  -1   6      110.66       97.77      3.28 o 
  -2  -1   6        0.06       -0.20      0.49 o 
  -1  -1   6       15.51       12.16      0.95 o 
   0  -1   6      105.03      117.24      2.50 o 
   1  -1   6       48.68       43.94      1.63 o 
   2  -1   6      101.17       90.72      2.19 o 
   3  -1   6       38.29       41.06      1.50 o 
   4  -1   6       23.56       22.95      1.25 o 
   5  -1   6       10.16        8.24      1.27 o 
   6  -1   6       14.54       16.02      1.82 o 
   7  -1   6        6.00        4.50      1.14 o 
   8  -1   6        1.17       -0.19      1.12 o 
   9  -1   6        0.55        0.38      0.82 o 
  10  -1   6        0.10       -0.91      0.91 o 
  -8   0   6        0.68        0.35      1.12 o 
  -7   0   6        0.30       -0.28      0.70 o 
  -6   0   6        2.73        4.14      1.09 o 
  -5   0   6       35.84       34.64      2.57 o 
  -4   0   6      225.01      208.77      6.44 o 
  -3   0   6       15.35       11.81      1.44 o 
  -2   0   6       84.75       71.05      2.56 o 
  -1   0   6       78.03       87.93      2.49 o 
   0   0   6      353.06      392.78      5.13 o 
   1   0   6      216.36      256.38      3.68 o 
   2   0   6      109.24      102.79      2.29 o 
   3   0   6       12.39       18.96      1.09 o 
   4   0   6      176.37      166.42      3.01 o 
   5   0   6      528.88      527.28      8.17 o 
   6   0   6      472.60      435.98     12.58 o 
   7   0   6        0.49       -0.11      0.73 o 
   8   0   6        4.81        4.94      1.21 o 
   9   0   6        0.04       -0.24      0.73 o 
  10   0   6        0.06        0.09      0.85 o 
  -8   1   6        0.02        1.88      1.20 o 
  -7   1   6        0.49       -0.04      0.77 o 
  -6   1   6        1.66        0.56      0.84 o 
  -5   1   6        0.32       -0.39      0.75 o 
  -4   1   6       67.14       59.85      3.48 o 
  -3   1   6      129.21      107.81      3.37 o 
  -2   1   6      149.42      162.77      3.87 o 
  -1   1   6       47.85       62.05      1.60 o 
   0   1   6        1.36        1.79      1.24 o 
   1   1   6       80.43       73.02      1.86 o 
   2   1   6       51.03       46.14      1.63 o 
   3   1   6        8.41       12.31      0.93 o 
   4   1   6      150.42      140.29      2.64 o 
   5   1   6        1.27        0.48      0.74 o 
   6   1   6        7.92        7.14      1.29 o 
   7   1   6        5.35        4.69      1.15 o 
   8   1   6        0.05       -0.54      0.54 o 
   9   1   6        5.91        8.94      1.57 o 
  10   1   6        0.47        1.89      1.54 o 
  -8   2   6        2.68       -0.34      1.11 o 
  -7   2   6        0.22        0.32      0.70 o 
  -6   2   6       35.76       35.62      4.77 o 
  -5   2   6        5.50        9.09      1.42 o 
  -4   2   6        0.26        0.22      0.79 o 
  -3   2   6       19.70       16.53      1.59 o 
  -2   2   6        0.20        0.85      0.31 o 
  -1   2   6      162.86      186.12      3.83 o 
   0   2   6      315.20      400.90      4.55 o 
   1   2   6      121.74      137.00      2.68 o 
   2   2   6      764.21      828.52      7.45 o 
   3   2   6      775.56      893.90      8.01 o 
   4   2   6       50.60       50.90      1.55 o 
   5   2   6       48.38       45.27      2.21 o 
   6   2   6        1.72        1.67      0.83 o 
   7   2   6       14.07       13.56      2.29 o 
   8   2   6        0.44        2.17      1.14 o 
   9   2   6        0.32        0.05      0.90 o 
  10   2   6        1.12        0.85      1.93 o 
  -8   3   6        1.38       -0.48      1.93 o 
  -7   3   6        0.09       -0.13      1.05 o 
  -6   3   6        0.04       -1.19      1.22 o 
  -5   3   6       22.34       20.64      2.00 o 
  -4   3   6        2.07        1.40      0.68 o 
  -3   3   6       21.26       29.33      1.92 o 
  -2   3   6       15.55       12.93      0.97 o 
  -1   3   6      518.70      596.55      6.08 o 
   0   3   6      558.64      600.32      5.88 o 
   1   3   6      391.71      371.44      4.80 o 
   2   3   6      798.80      835.65      7.43 o 
   3   3   6       50.21       46.28      1.51 o 
   4   3   6       19.02       22.84      1.12 o 
   5   3   6       28.92       27.60      2.02 o 
   6   3   6       42.36       41.91      2.31 o 
   7   3   6        6.09        7.01      1.20 o 
   8   3   6        6.97        7.03      1.33 o 
   9   3   6        0.71        1.71      1.39 o 
  10   3   6        0.48        0.86      1.24 o 
  -8   4   6        0.08        2.65      1.58 o 
  -7   4   6        7.19        8.59      1.51 o 
  -6   4   6        1.85        1.99      0.88 o 
  -5   4   6       14.77       15.32      1.78 o 
  -4   4   6       47.30       41.94      2.43 o 
  -3   4   6        3.35        5.96      0.74 o 
  -2   4   6       17.55       24.23      1.26 o 
  -1   4   6      150.95      134.44      2.84 o 
   0   4   6        0.49        0.41      0.31 o 
   1   4   6      104.85      105.06      2.00 o 
   2   4   6       46.21       51.38      1.47 o 
   3   4   6      130.70      149.31      2.69 o 
   4   4   6      112.95      105.68      2.33 o 
   5   4   6      480.28      524.30      8.41 o 
   6   4   6        4.69        3.68      0.91 o 
   7   4   6       15.09       17.36      2.42 o 
   8   4   6       36.20       38.00      2.80 o 
   9   4   6        1.33        1.39      0.88 o 
  10   4   6        0.00        0.04      1.36 o 
  -7   5   6        1.78        4.47      1.14 o 
  -6   5   6        0.62        1.87      1.12 o 
  -5   5   6       17.24       16.29      1.81 o 
  -4   5   6       21.34       26.80      2.12 o 
  -3   5   6       34.48       34.64      1.63 o 
  -2   5   6      267.24      277.23      4.32 o 
  -1   5   6        0.48        3.00      0.54 o 
   0   5   6      259.61      294.24      3.65 o 
   1   5   6      135.11      117.24      4.17 o 
   2   5   6        2.94        3.18      0.40 o 
   3   5   6       22.51       21.99      1.07 o 
   4   5   6        0.02       -0.19      0.35 o 
   5   5   6        0.83        1.95      0.52 o 
   6   5   6        2.61        2.93      0.85 o 
   7   5   6       20.58       16.14      2.00 o 
   8   5   6        7.33        6.14      1.30 o 
   9   5   6        2.42        2.05      1.00 o 
  10   5   6        9.21        9.76      1.69 o 
  -7   6   6        0.05       -0.21      1.24 o 
  -6   6   6        0.09        0.01      0.69 o 
  -5   6   6        1.09        0.89      0.80 o 
  -4   6   6       27.13       22.98      2.49 o 
  -3   6   6        0.25        0.05      0.65 o 
  -2   6   6        0.19       -0.10      0.34 o 
  -1   6   6        1.91        1.68      0.46 o 
   0   6   6       19.63       16.68      1.51 o 
   1   6   6       55.59       67.63      2.45 o 
   2   6   6      331.18      335.55     10.14 o 
   3   6   6      235.19      270.55      5.08 o 
   4   6   6        4.50       10.89      1.16 o 
   5   6   6        9.26       10.03      0.98 o 
   6   6   6       23.69       19.90      1.79 o 
   7   6   6        2.89        1.23      0.71 o 
   8   6   6       14.00       11.91      1.62 o 
   9   6   6        7.54        4.22      3.07 o 
  10   6   6        0.06       -0.11      0.78 o 
  -7   7   6        0.35       -1.33      1.33 o 
  -6   7   6        1.05       -0.05      0.77 o 
  -5   7   6        0.05        0.04      0.63 o 
  -4   7   6       73.47       73.07      2.59 o 
  -3   7   6        1.13        2.19      0.57 o 
  -2   7   6        3.03        2.92      0.70 o 
  -1   7   6      260.60      261.45      4.03 o 
   0   7   6        0.43        1.72      0.65 o 
   1   7   6       12.72       12.90      1.38 o 
   2   7   6        8.58        8.70      1.15 o 
   3   7   6       81.54       83.56      1.90 o 
   4   7   6       90.48       79.33      2.14 o 
   5   7   6      111.56      102.56      2.63 o 
   6   7   6        0.50       -0.15      0.67 o 
   7   7   6        0.41        0.80      0.59 o 
   8   7   6        0.12       -0.12      0.62 o 
   9   7   6        0.24        1.44      0.81 o 
  10   7   6        1.66        1.78      1.25 o 
  -7   8   6        0.06       -0.03      1.62 o 
  -6   8   6        0.04       -0.92      0.92 o 
  -5   8   6        0.84        0.89      0.93 o 
  -4   8   6        8.40        5.91      1.18 o 
  -3   8   6       67.76       68.22      3.12 o 
  -2   8   6       50.92       48.47      2.56 o 
  -1   8   6       47.35       44.55      2.44 o 
   0   8   6      163.40      165.58      4.42 o 
   1   8   6       18.27       21.96      1.82 o 
   2   8   6       39.27       40.80      2.35 o 
   3   8   6       55.93       58.25      2.53 o 
   4   8   6       72.71       71.93      2.15 o 
   5   8   6      152.55      139.96      4.42 o 
   6   8   6        2.38        3.35      0.69 o 
   7   8   6        1.25        1.64      0.81 o 
   8   8   6        6.48        7.05      1.27 o 
   9   8   6        1.49        2.12      0.91 o 
  10   8   6        2.55        3.14      1.78 o 
  -6   9   6        1.09       -0.13      1.02 o 
  -5   9   6        1.76        1.19      1.33 o 
  -4   9   6        8.47        7.14      1.27 o 
  -3   9   6        0.24       -0.44      0.57 o 
  -2   9   6        0.02       -0.41      0.52 o 
  -1   9   6        1.84        4.35      0.96 o 
   0   9   6       62.43       60.28      2.74 o 
   1   9   6        7.94        9.25      1.40 o 
   2   9   6       76.46       75.39      3.01 o 
   3   9   6       18.21       23.23      2.10 o 
   4   9   6       75.25       75.59      3.83 o 
   5   9   6       10.23        9.55      1.37 o 
   6   9   6       32.51       30.73      1.69 o 
   7   9   6       16.93       16.13      1.77 o 
   8   9   6        0.47        0.94      0.69 o 
   9   9   6        2.90        3.26      1.01 o 
  -6  10   6        0.88        2.12      1.61 o 
  -5  10   6        0.59        1.54      2.48 o 
  -4  10   6        1.62        0.94      1.06 o 
  -3  10   6       64.69       65.81      3.20 o 
  -2  10   6        2.91        1.04      0.74 o 
  -1  10   6        0.87        2.44      0.83 o 
   0  10   6       12.08       13.33      1.90 o 
   1  10   6       52.98       48.50      2.63 o 
   2  10   6       16.53       18.47      3.46 o 
   3  10   6       29.11       27.18      2.20 o 
   4  10   6       88.68       79.23      3.29 o 
   5  10   6        1.05        1.75      0.85 o 
   6  10   6        9.84       12.48      1.63 o 
   7  10   6        1.54        3.28      1.12 o 
   8  10   6        0.83       -0.30      0.88 o 
   9  10   6        0.70        1.32      0.99 o 
  -5  11   6        0.07       -1.58      1.58 o 
  -4  11   6        7.45        3.15      1.87 o 
  -3  11   6        0.51       -0.76      1.16 o 
  -2  11   6        1.57        0.34      0.79 o 
  -1  11   6        0.12       -0.24      0.84 o 
   0  11   6        5.36        4.69      1.01 o 
   1  11   6       53.55       52.73      3.25 o 
   2  11   6       24.43       21.53      2.07 o 
   3  11   6        0.00        0.21      0.68 o 
   4  11   6        0.07        0.99      0.71 o 
   5  11   6       31.57       28.57      2.46 o 
   6  11   6       10.92        8.92      1.47 o 
   7  11   6        0.01        0.42      0.84 o 
   8  11   6        0.02        2.26      1.04 o 
   9  11   6        1.98        2.75      1.30 o 
  -4  12   6        0.44        0.84      1.11 o 
  -3  12   6        0.00        3.32      1.19 o 
  -2  12   6        0.01       -0.15      1.66 o 
  -1  12   6        0.01        1.16      0.96 o 
   0  12   6        1.24       -0.68      0.90 o 
   1  12   6        0.04       -0.83      0.83 o 
   2  12   6       21.49       19.75      2.08 o 
   3  12   6        8.54        7.23      1.34 o 
   4  12   6       13.36       17.14      2.00 o 
   5  12   6       12.01        6.86      1.38 o 
   6  12   6        0.64        0.11      0.72 o 
   7  12   6        0.13       -0.53      1.00 o 
   8  12   6        1.66        2.38      1.14 o 
  -3  13   6        0.23        2.80      1.87 o 
  -2  13   6        0.50        0.12      1.09 o 
  -1  13   6        8.23       12.04      2.45 o 
   0  13   6        4.71        4.68      1.67 o 
   1  13   6       26.49       27.32      6.59 o 
   2  13   6        0.15        1.48      1.48 o 
   3  13   6       26.98       30.06      3.83 o 
   4  13   6       43.64       44.17      5.59 o 
   5  13   6        3.14        4.42      2.02 o 
   6  13   6        0.23        0.43      2.08 o 
   7  13   6        0.20       -0.14      1.19 o 
  -2  14   6        0.00        0.35      1.21 o 
  -1  14   6        2.00        3.12      1.37 o 
   0  14   6        6.98        8.03      1.91 o 
   1  14   6        4.65        6.48      1.92 o 
   2  14   6        6.12        5.96      1.92 o 
   3  14   6        4.68        6.62      2.15 o 
   4  14   6        4.38        5.09      1.61 o 
   5  14   6        5.37        6.62      4.80 o 
   6  14   6        2.25        0.90      1.07 o 
  -1  15   6        2.56        5.92      1.96 o 
   0  15   6        1.20        1.50      2.52 o 
   1  15   6        2.67        4.04      1.80 o 
   2  15   6       12.16       11.23      2.46 o 
   3  15   6        8.32        9.78      2.27 o 
   4  15   6        3.13        4.95      1.61 o 
   5  15   6        4.52        8.21      2.01 o 
  -2  -9   7        1.66        2.35      1.45 o 
  -1  -9   7        0.24       -0.09      2.76 o 
   0  -9   7        0.51        1.70      2.09 o 
   1  -9   7        0.28       -0.02      0.92 o 
   2  -9   7        4.89        4.90      2.43 o 
   3  -9   7        0.00        1.56      1.04 o 
  -4  -8   7        0.29        1.63      1.47 o 
  -3  -8   7        2.53        4.17      1.40 o 
  -2  -8   7        6.19        5.88      1.73 o 
  -1  -8   7        0.90        1.18      1.20 o 
   0  -8   7        3.52        7.26      1.61 o 
   1  -8   7        2.55        6.14      1.34 o 
   2  -8   7        3.14        2.17      0.94 o 
   3  -8   7        1.32        1.45      1.00 o 
   4  -8   7        1.07        3.61      1.46 o 
   5  -8   7        3.22        2.47      1.45 o 
  -5  -7   7        2.50        5.37      1.27 o 
  -4  -7   7        4.20        5.83      1.55 o 
  -3  -7   7        0.79        0.76      1.01 o 
  -2  -7   7       18.26       23.25      3.11 o 
  -1  -7   7        2.73        2.66      1.35 o 
   0  -7   7        0.94        1.05      0.87 o 
   1  -7   7        0.93        3.64      1.43 o 
   2  -7   7        4.10       10.35      1.95 o 
   3  -7   7        5.03        5.29      1.21 o 
   4  -7   7        0.39        0.01      1.88 o 
   5  -7   7        0.49       -0.52      2.04 o 
   6  -7   7        0.60       -1.07      1.07 o 
  -5  -6   7        2.85        2.97      1.21 o 
  -4  -6   7        3.51        2.94      1.23 o 
  -3  -6   7        0.26       -1.19      1.33 o 
  -2  -6   7        1.58        1.64      1.11 o 
  -1  -6   7       22.73       26.67      6.02 o 
   0  -6   7        0.29        0.17      0.69 o 
   1  -6   7        5.66        4.79      1.14 o 
   2  -6   7       31.83       37.23      4.01 o 
   3  -6   7        0.02        0.75      0.79 o 
   4  -6   7        1.70        2.52      1.23 o 
   5  -6   7        0.81        0.30      1.14 o 
   6  -6   7        1.45       -0.15      1.15 o 
   7  -6   7        0.34       -1.64      1.80 o 
  -6  -5   7        0.23       -1.10      1.10 o 
  -5  -5   7        0.88        2.08      4.23 o 
  -4  -5   7       26.93       26.84      3.18 o 
  -3  -5   7        0.78        0.32      0.80 o 
  -2  -5   7        0.22       -0.65      0.82 o 
  -1  -5   7       51.20       45.67      3.64 o 
   0  -5   7       49.42       44.41      2.67 o 
   1  -5   7        8.92        8.47      1.46 o 
   2  -5   7        2.57        2.79      1.00 o 
   3  -5   7       10.53       14.23      2.46 o 
   4  -5   7       13.25       16.57      1.96 o 
   5  -5   7        7.51        9.62      2.11 o 
   6  -5   7       29.80       40.55      6.48 o 
   7  -5   7        9.38       12.80      2.63 o 
   8  -5   7       17.07       25.98      3.89 o 
  -6  -4   7        0.16       -1.04      1.04 o 
  -5  -4   7        1.70        1.25      0.80 o 
  -4  -4   7        7.78        8.06      1.26 o 
  -3  -4   7       25.40       27.04      2.28 o 
  -2  -4   7       26.48       27.31      1.97 o 
  -1  -4   7        0.10       -0.23      0.55 o 
   0  -4   7        6.16        6.80      1.21 o 
   1  -4   7        0.13        1.00      0.72 o 
   2  -4   7       17.38       15.70      1.78 o 
   3  -4   7        8.85        9.97      1.55 o 
   4  -4   7        1.70        1.31      0.81 o 
   5  -4   7        0.92       -0.17      1.90 o 
   6  -4   7        1.21        0.59      1.02 o 
   7  -4   7        2.94        3.51      2.46 o 
   8  -4   7        1.41       -1.06      1.06 o 
  -7  -3   7        0.09        1.53      1.92 o 
  -6  -3   7        0.01        0.72      1.53 o 
  -5  -3   7        8.21       10.59      1.49 o 
  -4  -3   7        5.24        3.15      0.86 o 
  -3  -3   7       34.89       39.96      3.33 o 
  -2  -3   7       14.75       14.39      1.63 o 
  -1  -3   7       53.96       49.08      2.39 o 
   0  -3   7       15.85       12.75      1.13 o 
   1  -3   7       26.19       30.14      1.52 o 
   2  -3   7        0.52        0.87      0.93 o 
   3  -3   7       27.91       30.19      2.24 o 
   4  -3   7       38.70       42.71      2.49 o 
   5  -3   7       31.59       28.50      3.39 o 
   6  -3   7       10.65       12.68      2.35 o 
   7  -3   7       13.16       16.25      2.83 o 
   8  -3   7        0.00        0.85      1.30 o 
   9  -3   7       11.27       13.74      2.78 o 
  -7  -2   7        0.68        1.35      1.21 o 
  -6  -2   7        1.75        3.41      0.92 o 
  -5  -2   7        1.14        1.14      0.70 o 
  -4  -2   7       19.49       18.13      1.90 o 
  -3  -2   7      194.57      175.05      5.11 o 
  -2  -2   7        0.22       -0.15      0.55 o 
  -1  -2   7       78.38       85.63      3.01 o 
   0  -2   7        3.21        3.16      0.71 o 
   1  -2   7        2.10        2.80      0.58 o 
   2  -2   7        1.14        0.93      0.42 o 
   3  -2   7       27.03       23.44      1.38 o 
   4  -2   7      243.40      235.20      4.21 o 
   5  -2   7      115.65      116.70      3.88 o 
   6  -2   7        9.83        7.15      1.30 o 
   7  -2   7        0.21        0.28      0.75 o 
   8  -2   7        3.41        2.87      1.57 o 
   9  -2   7        0.03       -0.02      1.41 o 
  -7  -1   7        0.11        0.18      0.82 o 
  -6  -1   7        1.79        3.33      1.01 o 
  -5  -1   7       22.24       20.99      2.17 o 
  -4  -1   7       34.47       32.11      2.44 o 
  -3  -1   7      150.44      138.86      4.14 o 
  -2  -1   7       16.25       12.64      1.50 o 
  -1  -1   7       60.40       49.39      1.82 o 
   0  -1   7      130.81      137.77      2.91 o 
   1  -1   7       51.76       52.04      1.76 o 
   2  -1   7        0.06        0.52      0.38 o 
   3  -1   7       48.56       45.80      1.71 o 
   4  -1   7       45.84       43.79      1.71 o 
   5  -1   7      149.45      146.91      4.29 o 
   6  -1   7       32.33       32.21      2.54 o 
   7  -1   7        5.90        5.08      1.24 o 
   8  -1   7        2.83        4.80      1.18 o 
   9  -1   7        0.34        0.71      0.92 o 
  -7   0   7        0.07        0.85      0.84 o 
  -6   0   7        0.23        0.19      0.73 o 
  -5   0   7        2.47        1.62      0.82 o 
  -4   0   7       42.67       46.15      2.64 o 
  -3   0   7        3.13        3.90      1.04 o 
  -2   0   7      268.30      243.94      5.25 o 
  -1   0   7       42.15       40.38      1.50 o 
   0   0   7      239.68      224.62      3.65 o 
   1   0   7      106.45      119.50      3.91 o 
   2   0   7       40.38       37.39      1.50 o 
   3   0   7        5.59        6.80      0.81 o 
   4   0   7      309.93      283.63      5.63 o 
   5   0   7      128.31      116.73      4.34 o 
   6   0   7       23.18       22.29      2.14 o 
   7   0   7       11.94        9.45      1.61 o 
   8   0   7       20.54       23.67      2.99 o 
   9   0   7        9.99       12.18      1.82 o 
  10   0   7        0.10       -0.05      0.88 o 
  -7   1   7        0.14        1.49      0.78 o 
  -6   1   7       21.18       19.92      2.16 o 
  -5   1   7       33.80       34.06      2.63 o 
  -4   1   7      193.19      188.19      5.08 o 
  -3   1   7      480.89      460.24      7.73 o 
  -2   1   7      279.68      263.12      6.82 o 
  -1   1   7      153.47      149.71      2.75 o 
   0   1   7       38.17       42.59      1.52 o 
   1   1   7       28.72       33.46      1.60 o 
   2   1   7      172.55      169.91      3.14 o 
   3   1   7        0.56        1.99      0.49 o 
   4   1   7        1.09        1.48      0.44 o 
   5   1   7       12.42       11.51      1.48 o 
   6   1   7       22.10       19.59      1.98 o 
   7   1   7       70.10       60.22      3.04 o 
   8   1   7       23.93       29.37      2.64 o 
   9   1   7        0.17        1.18      1.14 o 
  10   1   7        7.47        8.52      1.56 o 
  -7   2   7        1.66        0.65      0.93 o 
  -6   2   7        0.00       -0.20      1.28 o 
  -5   2   7        0.00        0.55      0.75 o 
  -4   2   7       50.84       51.14      2.75 o 
  -3   2   7        1.03        2.47      0.91 o 
  -2   2   7        4.94        5.20      1.00 o 
  -1   2   7      137.69      139.76      2.67 o 
   0   2   7       66.56       67.40      1.83 o 
   1   2   7      148.01      146.29      2.79 o 
   2   2   7      268.67      243.79      3.77 o 
   3   2   7       34.18       32.42      1.38 o 
   4   2   7        1.48        2.93      0.59 o 
   5   2   7        9.00        8.21      1.23 o 
   6   2   7        8.51        8.23      1.36 o 
   7   2   7        0.02       -0.37      0.68 o 
   8   2   7       19.72       22.02      2.35 o 
   9   2   7        0.02       -0.05      0.69 o 
  10   2   7        4.95        4.88      1.74 o 
  -7   3   7        2.43        2.81      1.03 o 
  -6   3   7        7.47        9.69      1.52 o 
  -5   3   7       73.67       74.48      3.35 o 
  -4   3   7       77.06       65.92      3.88 o 
  -3   3   7      115.71      107.92      3.60 o 
  -2   3   7       41.22       37.34      1.48 o 
  -1   3   7      172.83      183.73      3.19 o 
   0   3   7        2.62        2.42      0.44 o 
   1   3   7       44.73       46.76      1.52 o 
   2   3   7      956.41      932.96      8.41 o 
   3   3   7       25.02       33.93      1.39 o 
   4   3   7       15.70       20.52      1.19 o 
   5   3   7       67.79       64.13      2.61 o 
   6   3   7       11.95        9.88      1.69 o 
   7   3   7        3.76        2.68      0.93 o 
   8   3   7       27.81       27.15      2.48 o 
   9   3   7        0.00       -1.01      1.91 o 
  10   3   7        7.94       14.97      2.03 o 
  -7   4   7        0.68        1.19      0.94 o 
  -6   4   7        7.24        7.36      1.34 o 
  -5   4   7       33.63       34.14      2.65 o 
  -4   4   7       67.38       73.95      3.12 o 
  -3   4   7       70.06       66.93      2.79 o 
  -2   4   7       82.13       73.93      2.27 o 
  -1   4   7       27.40       27.47      1.64 o 
   0   4   7        3.57        2.56      0.49 o 
   1   4   7       99.59       81.23      1.93 o 
   2   4   7        6.19        7.39      0.77 o 
   3   4   7       74.27       82.43      2.11 o 
   4   4   7      162.31      140.06      2.85 o 
   5   4   7      105.88      100.73      3.21 o 
   6   4   7      114.14      104.38      5.55 o 
   7   4   7       11.40       11.12      1.55 o 
   8   4   7        0.19        0.98      1.04 o 
   9   4   7        1.80        5.51      1.23 o 
  10   4   7        1.30        3.36      1.14 o 
  -7   5   7        3.36        8.37      1.37 o 
  -6   5   7        2.64        3.51      0.99 o 
  -5   5   7        0.00       -0.58      0.58 o 
  -4   5   7        0.25        1.82      0.84 o 
  -3   5   7        0.02        0.58      0.60 o 
  -2   5   7        5.08        4.78      0.72 o 
  -1   5   7       23.62       30.05      1.41 o 
   0   5   7      185.63      227.99      4.62 o 
   1   5   7       45.19       47.39      1.34 o 
   2   5   7       11.62       10.10      0.72 o 
   3   5   7       95.57       85.08      2.08 o 
   4   5   7        2.50        3.36      0.58 o 
   5   5   7        2.05        1.45      0.47 o 
   6   5   7       59.70       59.84      2.63 o 
   7   5   7        0.02       -0.36      0.61 o 
   8   5   7        0.05        0.77      0.75 o 
   9   5   7        0.12       -0.01      0.75 o 
  10   5   7        4.70        6.58      1.37 o 
  -7   6   7        0.60       -1.61      1.61 o 
  -6   6   7        4.55        6.70      1.72 o 
  -5   6   7        0.72        2.26      1.08 o 
  -4   6   7       38.06       42.73      4.43 o 
  -3   6   7       66.41       61.76      2.20 o 
  -2   6   7       43.33       37.57      1.68 o 
  -1   6   7      385.07      390.50      5.11 o 
   0   6   7       39.29       46.39      1.48 o 
   1   6   7      107.38      108.05      3.59 o 
   2   6   7        5.17        1.88      0.62 o 
   3   6   7      139.38      130.14      2.98 o 
   4   6   7       25.02       20.92      1.19 o 
   5   6   7        5.25        7.05      0.82 o 
   6   6   7        2.80        4.13      0.93 o 
   7   6   7        2.40        2.01      0.80 o 
   8   6   7        6.32        5.89      1.18 o 
   9   6   7        5.50        7.79      1.32 o 
  10   6   7        0.33        1.84      0.99 o 
  -7   7   7        0.45       -1.39      1.39 o 
  -6   7   7        0.07        0.87      0.91 o 
  -5   7   7        9.55       12.98      2.28 o 
  -4   7   7        2.77        2.04      1.17 o 
  -3   7   7      101.66      107.05      3.83 o 
  -2   7   7        5.96        6.57      1.19 o 
  -1   7   7        7.15        4.08      0.92 o 
   0   7   7      114.54      115.99      3.59 o 
   1   7   7        0.01        0.15      0.63 o 
   2   7   7       46.47       40.59      2.05 o 
   3   7   7       38.20       39.75      1.99 o 
   4   7   7       58.92       55.15      2.97 o 
   5   7   7      169.05      163.07      3.37 o 
   6   7   7        1.62        0.33      0.86 o 
   7   7   7       16.45       18.74      1.86 o 
   8   7   7        0.01       -0.42      1.18 o 
   9   7   7        6.65        7.18      1.35 o 
  10   7   7        5.46        6.42      1.30 o 
  -6   8   7        0.15       -0.02      1.01 o 
  -5   8   7       14.00       16.08      2.60 o 
  -4   8   7       26.36       31.04      3.42 o 
  -3   8   7        7.64        7.23      1.29 o 
  -2   8   7      137.94      149.43      6.60 o 
  -1   8   7        0.61        0.47      0.59 o 
   0   8   7        0.49        0.71      0.59 o 
   1   8   7       40.02       39.36      2.22 o 
   2   8   7       37.53       39.47      2.11 o 
   3   8   7       10.10       10.37      1.32 o 
   4   8   7      130.49      129.97      3.89 o 
   5   8   7      174.20      165.16      4.41 o 
   6   8   7       48.01       46.91      2.27 o 
   7   8   7       14.50       14.08      1.65 o 
   8   8   7        1.06        2.94      0.92 o 
   9   8   7        0.00       -0.09      0.79 o 
  10   8   7        4.79        5.68      1.25 o 
  -6   9   7        0.33        3.38      1.82 o 
  -5   9   7        0.10        1.11      0.94 o 
  -4   9   7       12.21       12.91      2.28 o 
  -3   9   7       16.08       19.93      2.12 o 
  -2   9   7       55.87       60.39      3.03 o 
  -1   9   7       10.08       11.59      1.59 o 
   0   9   7        2.17        2.17      0.75 o 
   1   9   7        3.62        4.92      1.04 o 
   2   9   7      131.02      123.46      3.89 o 
   3   9   7        0.00       -0.48      0.48 o 
   4   9   7      163.93      157.44      4.50 o 
   5   9   7      121.28      121.09      3.94 o 
   6   9   7        3.99        3.78      1.22 o 
   7   9   7       10.23       11.72      2.06 o 
   8   9   7        0.19        1.81      0.85 o 
   9   9   7        0.07       -0.27      1.14 o 
  -5  10   7        6.03        7.34      1.81 o 
  -4  10   7        6.97        7.64      1.83 o 
  -3  10   7        0.00       -0.33      0.70 o 
  -2  10   7        1.31        1.94      0.83 o 
  -1  10   7        7.34        7.82      1.53 o 
   0  10   7       13.00       16.05      1.82 o 
   1  10   7        0.21        0.71      0.64 o 
   2  10   7        0.27       -0.50      0.50 o 
   3  10   7        4.77        5.81      1.11 o 
   4  10   7       53.44       50.04      2.79 o 
   5  10   7       58.08       53.90      2.76 o 
   6  10   7        0.31        0.09      0.59 o 
   7  10   7        1.78        2.11      0.99 o 
   8  10   7        0.02        1.48      0.99 o 
   9  10   7        0.01       -0.35      0.94 o 
  -5  11   7        0.94       -0.57      1.48 o 
  -4  11   7        5.78        6.52      1.20 o 
  -3  11   7        4.09        3.14      1.05 o 
  -2  11   7        0.01       -0.16      0.70 o 
  -1  11   7        4.02        3.16      1.00 o 
   0  11   7       22.47       24.33      2.59 o 
   1  11   7       62.16       60.96      3.40 o 
   2  11   7       17.71       17.72      1.98 o 
   3  11   7        2.00        1.01      0.76 o 
   4  11   7        0.43        0.46      0.68 o 
   5  11   7        0.83        1.56      0.99 o 
   6  11   7        5.83        8.07      1.34 o 
   7  11   7        2.35        3.70      1.35 o 
   8  11   7        2.19        3.45      2.25 o 
   9  11   7        0.64        1.95      2.04 o 
  -4  12   7        0.05        0.08      2.30 o 
  -3  12   7        0.78       -0.19      1.03 o 
  -2  12   7        0.27        0.32      3.16 o 
  -1  12   7        0.02       -0.39      0.69 o 
   0  12   7       22.10       23.71      2.38 o 
   1  12   7       11.44       10.10      1.55 o 
   2  12   7        0.06       -0.06      0.70 o 
   3  12   7        0.00       -0.39      0.66 o 
   4  12   7        6.93        7.95      1.41 o 
   5  12   7        1.84        1.77      0.85 o 
   6  12   7        1.08        2.46      0.89 o 
   7  12   7        1.65        2.75      1.15 o 
   8  12   7        1.36        0.03      1.11 o 
  -3  13   7        1.43        1.11      1.27 o 
  -2  13   7        7.42       12.33      2.53 o 
  -1  13   7        3.94        4.69      1.52 o 
   0  13   7        4.27        3.34      1.42 o 
   1  13   7        0.18        0.82      1.14 o 
   2  13   7        0.92       -0.70      3.63 o 
   3  13   7        0.76        0.10      0.73 o 
   4  13   7        3.35        6.19      1.26 o 
   5  13   7        0.24       -0.18      0.73 o 
   6  13   7        9.54        8.42      1.49 o 
   7  13   7        0.47        1.32      1.15 o 
  -2  14   7        1.27        3.06      2.25 o 
  -1  14   7        0.26       -0.43      1.14 o 
   0  14   7        4.34        3.79      1.68 o 
   1  14   7        4.33        0.37      1.11 o 
   2  14   7        1.96        0.44      1.30 o 
   3  14   7        2.65        2.74      1.94 o 
   4  14   7        1.00       -0.22      1.18 o 
   5  14   7        0.86        0.16      1.53 o 
   6  14   7        0.97        0.45      1.20 o 
   7  14   7        0.02       -0.94      1.42 o 
  -1  15   7        0.14        0.46      1.31 o 
   0  15   7        0.30       -0.23      1.22 o 
   1  15   7        0.03       -0.90      1.17 o 
   2  15   7        0.47        1.72      1.49 o 
   3  15   7        0.01        0.41      1.69 o 
   4  15   7        0.66        4.49      1.44 o 
   5  15   7        0.98        0.21      1.44 o 
   0  -9   8        0.16        1.11      1.20 o 
   1  -9   8        0.92        0.75      1.28 o 
  -2  -8   8        0.53       -0.92      1.31 o 
  -1  -8   8        0.66        1.21      1.25 o 
   0  -8   8        6.29        8.41      1.99 o 
   1  -8   8        3.25        2.24      1.01 o 
   2  -8   8        0.27        1.60      0.87 o 
   3  -8   8        0.19        1.24      1.05 o 
   4  -8   8        0.10       -0.94      1.72 o 
  -4  -7   8        3.63        5.76      1.50 o 
  -3  -7   8        0.46        2.61      1.29 o 
  -2  -7   8        0.04        2.56      1.26 o 
  -1  -7   8        0.69        0.63      1.03 o 
   0  -7   8        0.75       -0.05      1.41 o 
   1  -7   8        0.24        1.41      0.83 o 
   2  -7   8        0.40        0.37      0.86 o 
   3  -7   8       13.06       13.90      1.94 o 
   4  -7   8        3.83        6.44      1.97 o 
   5  -7   8        0.37       -0.12      1.30 o 
  -4  -6   8        0.31        0.69      1.44 o 
  -3  -6   8        0.30        2.29      1.14 o 
  -2  -6   8        1.90        3.44      1.36 o 
  -1  -6   8        1.90        2.59      1.19 o 
   0  -6   8        5.29        9.99      2.13 o 
   1  -6   8       16.76       18.45      2.12 o 
   2  -6   8        3.56        4.77      1.19 o 
   3  -6   8        1.07        3.36      0.96 o 
   4  -6   8        5.82        9.13      1.95 o 
   5  -6   8       10.37       13.43      2.63 o 
   6  -6   8        4.45        6.58      2.12 o 
  -5  -5   8        2.76        3.56      1.12 o 
  -4  -5   8        0.64        1.32      2.82 o 
  -3  -5   8        0.03        1.13      0.92 o 
  -2  -5   8       35.42       35.38      3.58 o 
  -1  -5   8        9.00        9.74      2.00 o 
   0  -5   8       16.76       16.75      2.53 o 
   1  -5   8        8.29        9.89      1.47 o 
   2  -5   8       11.75       13.73      1.84 o 
   3  -5   8       11.76       14.34      1.85 o 
   4  -5   8        0.00        0.41      0.97 o 
   5  -5   8        0.72        1.56      1.22 o 
   6  -5   8       19.85       19.50      3.22 o 
   7  -5   8       23.13       27.89      3.90 o 
  -6  -4   8        0.82        2.46      1.18 o 
  -5  -4   8        0.98        2.92      1.11 o 
  -4  -4   8        1.63        0.20      0.79 o 
  -3  -4   8        0.17        0.59      1.46 o 
  -2  -4   8       24.61       24.61      2.93 o 
  -1  -4   8       22.16       23.53      2.84 o 
   0  -4   8       23.80       24.64      2.15 o 
   1  -4   8       32.18       32.56      2.48 o 
   2  -4   8        4.00        2.20      0.87 o 
   3  -4   8        1.24        0.53      0.66 o 
   4  -4   8       30.00       25.45      3.66 o 
   5  -4   8       30.01       40.46      4.28 o 
   6  -4   8       57.83       63.46      5.34 o 
   7  -4   8        2.78        2.97      1.68 o 
   8  -4   8        4.34        1.84      3.10 o 
  -6  -3   8        1.14        2.19      1.54 o 
  -5  -3   8        0.51        1.64      0.81 o 
  -4  -3   8        6.85        9.25      1.82 o 
  -3  -3   8       20.10       17.68      1.95 o 
  -2  -3   8        0.48       -0.48      0.59 o 
  -1  -3   8        6.16        5.88      1.05 o 
   0  -3   8       14.20       15.26      1.65 o 
   1  -3   8       10.99        6.01      1.61 o 
   2  -3   8      123.00      117.64      4.13 o 
   3  -3   8        0.25       -0.57      0.94 o 
   4  -3   8       29.23       36.50      2.69 o 
   5  -3   8        1.25        0.55      0.99 o 
   6  -3   8        0.00       -0.93      0.93 o 
   7  -3   8       12.13       11.13      2.45 o 
   8  -3   8        0.42       -1.22      1.22 o 
  -6  -2   8        0.51        0.99      0.82 o 
  -5  -2   8        4.74        6.54      1.17 o 
  -4  -2   8       62.24       51.56      4.45 o 
  -3  -2   8        0.29        1.00      0.68 o 
  -2  -2   8       42.72       38.90      2.41 o 
  -1  -2   8       22.63       30.71      2.20 o 
   0  -2   8        1.55        2.08      0.59 o 
   1  -2   8       16.32       16.74      1.30 o 
   2  -2   8      275.07      262.55      4.45 o 
   3  -2   8        0.88        1.05      0.47 o 
   4  -2   8        2.51        1.98      0.59 o 
   5  -2   8      346.13      338.01      9.68 o 
   6  -2   8       37.67       45.26      4.24 o 
   7  -2   8       18.17       22.21      4.39 o 
   8  -2   8        0.21       -1.37      1.37 o 
   9  -2   8        0.79       -1.44      1.70 o 
  -7  -1   8        0.81        0.93      0.90 o 
  -6  -1   8        1.07        1.47      1.09 o 
  -5  -1   8        0.79        0.76      0.86 o 
  -4  -1   8       10.45       10.21      1.51 o 
  -3  -1   8       27.81       28.52      2.36 o 
  -2  -1   8        0.49       -0.61      0.94 o 
  -1  -1   8        3.58        2.25      0.71 o 
   0  -1   8       55.95       55.67      1.97 o 
   1  -1   8       57.34       49.23      1.83 o 
   2  -1   8       27.99       25.57      1.67 o 
   3  -1   8       87.53       78.47      2.37 o 
   4  -1   8       61.30       56.29      2.07 o 
   5  -1   8        2.89        3.38      1.23 o 
   6  -1   8        0.62        0.49      0.88 o 
   7  -1   8       25.78       32.23      2.74 o 
   8  -1   8        0.06       -0.85      0.85 o 
   9  -1   8        0.23       -0.99      0.99 o 
  -7   0   8        0.01        0.14      1.52 o 
  -6   0   8        0.02       -0.42      0.79 o 
  -5   0   8       20.80       19.65      2.15 o 
  -4   0   8       10.92        6.99      1.26 o 
  -3   0   8       11.51        9.06      1.46 o 
  -2   0   8        0.14       -0.08      0.78 o 
  -1   0   8        0.61        2.10      1.16 o 
   0   0   8      222.51      211.84      4.11 o 
   1   0   8       85.50       80.51      2.30 o 
   2   0   8        7.74       11.25      1.07 o 
   3   0   8       16.42       15.28      1.25 o 
   4   0   8      301.52      300.39      4.73 o 
   5   0   8      144.40      123.41      3.96 o 
   6   0   8       32.75       33.06      2.55 o 
   7   0   8        4.21        4.13      1.12 o 
   8   0   8       16.96       15.65      2.06 o 
   9   0   8        0.17       -0.80      0.80 o 
  -7   1   8        0.00        0.52      0.83 o 
  -6   1   8        0.37        0.46      0.92 o 
  -5   1   8        5.81        6.36      1.30 o 
  -4   1   8       11.84       12.30      2.22 o 
  -3   1   8       40.24       41.15      2.62 o 
  -2   1   8       13.75       10.84      1.47 o 
  -1   1   8       38.24       30.86      1.36 o 
   0   1   8       10.84       11.84      1.08 o 
   1   1   8      134.21      121.36      2.76 o 
   2   1   8        1.35        1.17      0.49 o 
   3   1   8       46.36       43.07      1.73 o 
   4   1   8       43.29       45.55      2.10 o 
   5   1   8       17.50       16.51      1.79 o 
   6   1   8      143.60      125.47      4.17 o 
   7   1   8        0.12        0.72      0.76 o 
   8   1   8        0.67        1.08      0.78 o 
   9   1   8        2.48        2.63      1.10 o 
  10   1   8        4.44        3.80      1.20 o 
  -7   2   8        0.16       -0.98      1.37 o 
  -6   2   8        0.09       -0.36      1.08 o 
  -5   2   8        6.69        3.48      1.08 o 
  -4   2   8       21.10       28.45      2.93 o 
  -3   2   8        0.63        1.93      0.90 o 
  -2   2   8      104.52       97.38      3.40 o 
  -1   2   8      155.92      148.25      2.91 o 
   0   2   8       22.36       26.11      1.33 o 
   1   2   8      234.36      221.67      3.72 o 
   2   2   8      153.34      149.63      3.09 o 
   3   2   8       31.07       26.93      1.43 o 
   4   2   8       11.73       10.19      1.01 o 
   5   2   8       30.20       34.18      2.29 o 
   6   2   8      102.01       90.81      3.50 o 
   7   2   8       16.31       16.29      1.93 o 
   8   2   8        0.03       -0.18      0.60 o 
   9   2   8        0.05       -0.31      1.31 o 
  10   2   8        7.60       13.02      1.90 o 
  -7   3   8        0.02        2.35      1.15 o 
  -6   3   8        0.00       -0.78      0.78 o 
  -5   3   8        5.54        6.72      1.24 o 
  -4   3   8       18.68       16.88      2.00 o 
  -3   3   8       40.42       48.62      2.68 o 
  -2   3   8      110.58      108.09      3.53 o 
  -1   3   8        8.29        8.17      0.84 o 
   0   3   8      136.11      137.51      2.81 o 
   1   3   8       14.49       17.86      1.14 o 
   2   3   8       98.46      109.52      2.59 o 
   3   3   8      203.15      202.10      3.65 o 
   4   3   8      140.75      136.82      4.30 o 
   5   3   8        0.12        0.48      0.82 o 
   6   3   8       16.65       14.50      1.77 o 
   7   3   8      198.21      169.18      5.82 o 
   8   3   8        3.86        3.28      1.28 o 
   9   3   8        3.98        3.10      1.78 o 
  10   3   8        2.79        4.62      2.70 o 
  -7   4   8        1.75        0.82      1.97 o 
  -6   4   8       12.47        8.38      2.14 o 
  -5   4   8       31.72       30.28      3.51 o 
  -4   4   8       19.04       21.49      2.15 o 
  -3   4   8       32.56       36.97      2.45 o 
  -2   4   8       81.14       97.40      3.34 o 
  -1   4   8       71.11       62.27      2.84 o 
   0   4   8        1.76        3.35      0.54 o 
   1   4   8      150.01      149.01      2.89 o 
   2   4   8      192.22      185.34      3.35 o 
   3   4   8       12.18        9.10      0.92 o 
   4   4   8      461.88      468.78      5.94 o 
   5   4   8        0.03       -0.50      0.50 o 
   6   4   8        0.02        0.71      0.77 o 
   7   4   8        1.63        2.65      0.99 o 
   8   4   8        0.59        1.62      0.75 o 
   9   4   8        3.16        3.55      1.35 o 
  10   4   8        3.21        5.31      1.29 o 
  -7   5   8        4.05       10.35      3.18 o 
  -6   5   8        0.09       -0.54      1.02 o 
  -5   5   8        0.24        1.59      1.11 o 
  -4   5   8        9.60        8.76      1.44 o 
  -3   5   8       27.12       29.93      2.24 o 
  -2   5   8       52.43       55.44      2.04 o 
  -1   5   8      138.96      123.73      3.46 o 
   0   5   8       31.37       33.36      1.39 o 
   1   5   8       15.87       15.11      0.93 o 
   2   5   8       28.46       25.06      1.22 o 
   3   5   8       32.40       35.48      1.46 o 
   4   5   8      110.94       96.12      2.48 o 
   5   5   8       31.22       25.46      2.08 o 
   6   5   8       27.37       20.17      1.88 o 
   7   5   8       28.81       23.07      2.13 o 
   8   5   8       82.42       79.07      3.54 o 
   9   5   8        1.14        1.74      0.88 o 
  10   5   8        0.58       -0.24      1.62 o 
  -6   6   8        7.94        9.22      2.09 o 
  -5   6   8       22.90       31.28      5.32 o 
  -4   6   8       40.53       43.02      4.07 o 
  -3   6   8        2.07        0.63      0.84 o 
  -2   6   8       97.78       92.75      3.38 o 
  -1   6   8       61.25       56.96      3.41 o 
   0   6   8        4.23        4.08      0.89 o 
   1   6   8        5.60        4.94      1.08 o 
   2   6   8       11.87        9.04      1.24 o 
   3   6   8       40.65       36.64      1.38 o 
   4   6   8        2.19        2.48      0.55 o 
   5   6   8        3.15        3.54      0.95 o 
   6   6   8        8.08        6.89      1.14 o 
   7   6   8        7.89        5.23      1.18 o 
   8   6   8        1.01        1.74      0.88 o 
   9   6   8        2.56        4.52      1.33 o 
  10   6   8        4.84        6.80      1.43 o 
  -6   7   8       10.33       11.71      2.32 o 
  -5   7   8        3.60        4.27      1.52 o 
  -4   7   8        8.37        7.00      1.71 o 
  -3   7   8        2.04        2.66      1.28 o 
  -2   7   8        0.08        0.49      0.63 o 
  -1   7   8       10.75        9.72      1.41 o 
   0   7   8        0.12       -0.33      0.66 o 
   1   7   8        0.02        0.73      0.55 o 
   2   7   8       11.21       10.42      1.34 o 
   3   7   8       90.68       92.97      3.20 o 
   4   7   8      123.88      119.67      4.28 o 
   5   7   8        1.93        2.14      0.56 o 
   6   7   8       41.77       40.78      2.30 o 
   7   7   8       12.30       15.09      1.69 o 
   8   7   8       14.18       16.51      1.90 o 
   9   7   8        1.80        4.22      1.08 o 
  10   7   8        0.02       -0.23      0.89 o 
  -6   8   8        0.03       -1.02      1.02 o 
  -5   8   8        3.55        4.60      1.59 o 
  -4   8   8        3.03        6.00      1.65 o 
  -3   8   8       73.06       64.69      4.18 o 
  -2   8   8       42.79       49.68      2.88 o 
  -1   8   8       10.25        9.47      1.44 o 
   0   8   8       29.23       31.78      2.34 o 
   1   8   8        7.04        6.12      1.17 o 
   2   8   8       23.21       24.61      2.05 o 
   3   8   8       96.66       96.12      3.37 o 
   4   8   8       82.62       71.47      3.69 o 
   5   8   8       10.05       10.59      1.44 o 
   6   8   8       16.29       19.93      2.54 o 
   7   8   8        3.35        1.69      1.01 o 
   8   8   8        5.17        6.45      1.56 o 
   9   8   8        6.10        7.11      1.81 o 
  10   8   8        2.62        5.44      1.57 o 
  -5   9   8        4.15        5.65      1.37 o 
  -4   9   8       34.26       30.41      3.59 o 
  -3   9   8       50.14       46.95      3.89 o 
  -2   9   8        6.55        5.07      1.13 o 
  -1   9   8        2.20        2.99      0.94 o 
   0   9   8       13.30       15.34      1.83 o 
   1   9   8       34.24       39.26      2.47 o 
   2   9   8       11.25        9.20      1.38 o 
   3   9   8      127.65      129.39      4.08 o 
   4   9   8        5.56        4.17      1.84 o 
   5   9   8        8.04        5.61      1.07 o 
   6   9   8       18.21       21.65      2.73 o 
   7   9   8        9.83       13.26      2.18 o 
   8   9   8        4.07        3.73      1.98 o 
   9   9   8        0.38       -0.92      0.92 o 
  -5  10   8        8.68       13.66      2.44 o 
  -4  10   8        3.01        1.68      1.08 o 
  -3  10   8        7.20       10.34      1.61 o 
  -2  10   8       10.51       11.50      1.69 o 
  -1  10   8        0.07        0.09      0.68 o 
   0  10   8        5.85        4.95      1.11 o 
   1  10   8        6.33        7.39      1.26 o 
   2  10   8        0.22        0.58      0.85 o 
   3  10   8       13.56       14.54      2.10 o 
   4  10   8        1.65        1.29      1.16 o 
   5  10   8       18.84       16.80      1.86 o 
   6  10   8        7.42        6.76      1.63 o 
   7  10   8        4.09        4.78      1.77 o 
   8  10   8        4.89        2.78      1.74 o 
   9  10   8        0.61        0.64      1.06 o 
  -4  11   8        2.79        3.00      1.36 o 
  -3  11   8        1.58        0.06      0.78 o 
  -2  11   8       36.26       36.53      2.98 o 
  -1  11   8        3.18        2.49      1.19 o 
   0  11   8        6.00        8.02      1.64 o 
   1  11   8        3.37        2.64      0.89 o 
   2  11   8       19.58       18.16      2.09 o 
   3  11   8        0.68        0.29      0.60 o 
   4  11   8        4.51        4.68      1.07 o 
   5  11   8        1.50        3.24      0.94 o 
   6  11   8        0.37        2.03      0.95 o 
   7  11   8        1.25        3.52      1.15 o 
   8  11   8        5.43        6.85      1.66 o 
   9  11   8       12.36       14.39      2.58 o 
  -4  12   8        1.97        3.38      1.95 o 
  -3  12   8        2.10        1.66      1.00 o 
  -2  12   8       11.85       11.81      1.77 o 
  -1  12   8        1.68        2.15      1.55 o 
   0  12   8        2.80        1.09      0.91 o 
   1  12   8       34.72       33.18      2.76 o 
   2  12   8       13.07       11.98      1.72 o 
   3  12   8        1.42        2.16      0.79 o 
   4  12   8        0.78        1.68      0.99 o 
   5  12   8        0.08       -0.11      0.63 o 
   6  12   8        3.54        6.32      1.31 o 
   7  12   8        0.69       -0.14      0.99 o 
   8  12   8        0.17        0.34      1.10 o 
  -3  13   8        0.51        0.02      1.17 o 
  -2  13   8        5.03        3.60      1.56 o 
  -1  13   8        6.24        7.39      1.97 o 
   0  13   8        0.43        0.02      1.13 o 
   1  13   8        3.09        2.44      0.99 o 
   2  13   8        7.35        7.54      1.40 o 
   3  13   8        0.03        1.31      0.80 o 
   4  13   8       10.78        9.97      1.62 o 
   5  13   8        0.97        1.03      0.86 o 
   6  13   8        0.16        0.42      1.21 o 
   7  13   8        5.20        4.50      2.43 o 
  -2  14   8        1.38        2.26      4.06 o 
  -1  14   8        0.91        2.43      1.30 o 
   0  14   8        0.21        0.65      1.43 o 
   1  14   8        1.55        2.44      1.38 o 
   2  14   8        1.23        3.08      1.41 o 
   3  14   8        0.36       -0.50      1.49 o 
   4  14   8        0.07       -0.87      1.15 o 
   5  14   8        3.86        1.63      1.95 o 
   6  14   8        0.19        1.83      0.97 o 
   7  14   8        0.88        1.00      1.22 o 
   0  15   8        0.73        1.80      1.24 o 
   1  15   8        0.07        0.34      1.16 o 
   2  15   8        1.57        0.77      1.29 o 
   3  15   8        0.83        2.71      1.17 o 
   4  15   8        0.01        1.36      1.42 o 
   5  15   8        5.79        5.22      1.76 o 
   0  -8   9        0.00       -1.33      1.33 o 
   1  -8   9        3.05        4.97      1.44 o 
  -2  -7   9        2.85        6.95      3.13 o 
  -1  -7   9        3.46        2.74      1.39 o 
   0  -7   9        1.25        1.94      1.20 o 
   1  -7   9        1.57        3.27      1.33 o 
   2  -7   9        4.14        4.73      1.53 o 
   3  -7   9        2.45        0.70      1.70 o 
   4  -7   9        0.01       -0.78      1.11 o 
  -3  -6   9        2.42        2.62      1.31 o 
  -2  -6   9        0.01        1.19      1.24 o 
  -1  -6   9        0.04        0.06      1.04 o 
   0  -6   9        0.02        0.07      1.05 o 
   1  -6   9        2.50        4.42      1.47 o 
   2  -6   9        1.59        1.17      1.41 o 
   3  -6   9        0.00        1.10      1.01 o 
   4  -6   9        0.00        0.49      1.74 o 
   5  -6   9       10.97        5.66      2.10 o 
  -4  -5   9        2.74        4.15      1.40 o 
  -3  -5   9        3.74        6.52      1.62 o 
  -2  -5   9        8.40       10.31      2.10 o 
  -1  -5   9        3.89        1.54      1.36 o 
   0  -5   9        0.07        2.74      1.18 o 
   1  -5   9       11.39       11.31      1.66 o 
   2  -5   9        1.79        0.78      1.43 o 
   3  -5   9        0.03        1.24      1.20 o 
   4  -5   9        0.82       -0.49      3.98 o 
   5  -5   9        4.40        5.72      1.77 o 
   6  -5   9        2.58        3.60      1.56 o 
  -5  -4   9        0.37        1.69      1.32 o 
  -4  -4   9        0.63        0.34      0.84 o 
  -3  -4   9        8.83       11.08      2.06 o 
  -2  -4   9        0.18        0.82      0.90 o 
  -1  -4   9        1.17        1.80      1.02 o 
   0  -4   9        1.74        2.80      1.15 o 
   1  -4   9       10.58       10.01      1.51 o 
   2  -4   9        4.80        5.12      1.09 o 
   3  -4   9       37.27       37.87      2.69 o 
   4  -4   9       10.55       12.60      2.39 o 
   5  -4   9       17.55       18.25      2.89 o 
   6  -4   9       18.21       17.10      3.13 o 
   7  -4   9        0.18        0.14      1.44 o 
  -5  -3   9        0.07       -0.22      0.76 o 
  -4  -3   9        0.83        1.96      0.81 o 
  -3  -3   9        0.59        1.09      0.77 o 
  -2  -3   9        2.08        3.67      1.21 o 
  -1  -3   9        0.67        1.06      0.93 o 
   0  -3   9       25.37       24.86      5.90 o 
   1  -3   9        4.76        5.25      1.11 o 
   2  -3   9       29.47       31.54      4.00 o 
   3  -3   9       16.75       18.47      1.99 o 
   4  -3   9       26.14       22.35      2.97 o 
   5  -3   9        4.58        4.41      1.67 o 
   6  -3   9        0.09        0.31      1.19 o 
   7  -3   9       14.78       18.86      3.05 o 
   8  -3   9        0.62       -1.01      1.35 o 
  -6  -2   9        3.32        2.14      1.07 o 
  -5  -2   9        0.42        0.53      0.83 o 
  -4  -2   9        6.59        4.97      1.15 o 
  -3  -2   9        6.04        3.99      1.05 o 
  -2  -2   9       18.32       19.53      1.98 o 
  -1  -2   9        0.19       -0.37      0.56 o 
   0  -2   9       60.91       65.97      2.75 o 
   1  -2   9        4.39        4.21      0.77 o 
   2  -2   9        6.43        6.09      1.42 o 
   3  -2   9        2.46        3.75      0.96 o 
   4  -2   9      198.04      195.54      7.10 o 
   5  -2   9       35.05       40.46      4.02 o 
   6  -2   9       19.80       23.68      3.55 o 
   7  -2   9        2.13        0.35      1.12 o 
   8  -2   9        0.06       -0.57      1.61 o 
  -6  -1   9        0.19        0.43      0.80 o 
  -5  -1   9        0.07        0.71      0.82 o 
  -4  -1   9        0.94        2.54      0.90 o 
  -3  -1   9        0.53        0.99      1.01 o 
  -2  -1   9       84.21       76.64      3.21 o 
  -1  -1   9        0.27        0.22      0.63 o 
   0  -1   9       53.81       53.30      2.04 o 
   1  -1   9       30.13       29.67      2.34 o 
   2  -1   9        1.85        1.56      0.57 o 
   3  -1   9      462.06      447.04      6.35 o 
   4  -1   9       13.07       14.60      1.34 o 
   5  -1   9      116.94      119.01      4.09 o 
   6  -1   9       74.09       85.48      5.00 o 
   7  -1   9       30.28       31.79      3.87 o 
   8  -1   9       13.13       14.21      2.72 o 
   9  -1   9        1.20        3.31      1.57 o 
  -6   0   9        0.03       -0.59      0.94 o 
  -5   0   9        0.36        0.51      0.83 o 
  -4   0   9        2.17        3.20      0.98 o 
  -3   0   9        8.76        8.48      1.42 o 
  -2   0   9       66.39       68.68      3.35 o 
  -1   0   9       15.10       13.28      1.54 o 
   0   0   9        2.17        0.85      0.54 o 
   1   0   9       14.71       12.24      1.19 o 
   2   0   9       37.65       35.27      1.71 o 
   3   0   9        8.72       10.14      1.13 o 
   4   0   9        1.25        0.94      1.14 o 
   5   0   9        2.29        2.74      1.00 o 
   6   0   9        1.45        0.58      0.73 o 
   7   0   9       20.20       21.50      2.32 o 
   8   0   9        3.41        3.03      1.33 o 
   9   0   9        5.88        5.59      1.40 o 
  -6   1   9        0.03       -0.68      0.68 o 
  -5   1   9        0.14        0.92      0.82 o 
  -4   1   9       17.99       19.44      2.16 o 
  -3   1   9        7.21        8.80      1.43 o 
  -2   1   9       87.08       83.48      3.35 o 
  -1   1   9        5.68        4.69      0.97 o 
   0   1   9        4.31        2.92      0.63 o 
   1   1   9        8.49       14.37      1.27 o 
   2   1   9       13.48       12.94      1.23 o 
   3   1   9      125.00      115.46      2.98 o 
   4   1   9      595.80      586.59      7.29 o 
   5   1   9      469.08      446.72      7.98 o 
   6   1   9      201.42      195.99      5.39 o 
   7   1   9        0.99        2.98      1.01 o 
   8   1   9        1.59        2.35      1.19 o 
   9   1   9       11.57       14.03      2.01 o 
  -6   2   9        0.00        0.01      1.04 o 
  -5   2   9        1.85        1.32      0.90 o 
  -4   2   9        0.24       -0.57      0.62 o 
  -3   2   9        0.24       -0.02      0.73 o 
  -2   2   9       24.43       25.44      2.56 o 
  -1   2   9      119.88      112.97      3.84 o 
   0   2   9       33.20       39.56      1.64 o 
   1   2   9       29.62       27.71      1.48 o 
   2   2   9        0.02        0.36      0.53 o 
   3   2   9       62.45       57.45      2.10 o 
   4   2   9      410.27      401.31      5.79 o 
   5   2   9       76.21       75.75      3.15 o 
   6   2   9        6.88        6.78      1.33 o 
   7   2   9        0.01       -0.17      0.65 o 
   8   2   9       11.40       13.17      1.84 o 
   9   2   9        2.52        3.55      1.41 o 
  10   2   9        2.50        2.47      1.29 o 
  -6   3   9        0.05        1.65      0.94 o 
  -5   3   9        0.79        0.09      0.93 o 
  -4   3   9        0.08       -0.21      0.70 o 
  -3   3   9        5.61        5.30      1.12 o 
  -2   3   9        0.51        0.50      1.18 o 
  -1   3   9       59.04       56.34      2.52 o 
   0   3   9       85.28       82.87      2.31 o 
   1   3   9       78.92       73.15      2.20 o 
   2   3   9       40.91       30.93      1.54 o 
   3   3   9       72.23       75.14      2.34 o 
   4   3   9       97.03       93.27      2.63 o 
   5   3   9       97.27       92.35      3.40 o 
   6   3   9       61.89       61.82      3.06 o 
   7   3   9       17.96       13.91      3.26 o 
   8   3   9        0.06       -0.37      0.83 o 
   9   3   9        3.82        5.58      1.24 o 
  10   3   9        1.25        2.73      1.19 o 
  -6   4   9        0.29       -0.85      0.85 o 
  -5   4   9        0.00        0.00      0.87 o 
  -4   4   9        1.17        0.36      0.72 o 
  -3   4   9        4.00        2.66      0.87 o 
  -2   4   9       23.01       24.65      3.78 o 
  -1   4   9       35.94       32.63      1.56 o 
   0   4   9       65.77       61.56      1.97 o 
   1   4   9        0.35        1.51      0.48 o 
   2   4   9       13.71       13.33      1.17 o 
   3   4   9      453.77      458.38      8.46 o 
   4   4   9      345.49      325.71      5.06 o 
   5   4   9       80.31       77.10      3.03 o 
   6   4   9       40.55       41.99      2.96 o 
   7   4   9        8.50        5.95      1.32 o 
   8   4   9        0.02       -0.62      0.62 o 
   9   4   9       19.64       17.60      2.14 o 
  10   4   9        2.60        5.62      2.76 o 
  -6   5   9        0.04       -0.44      1.05 o 
  -5   5   9        0.81       -1.58      1.81 o 
  -4   5   9        2.45        4.13      1.35 o 
  -3   5   9       16.56       18.02      1.91 o 
  -2   5   9        0.47       -0.52      0.56 o 
  -1   5   9       31.22       29.96      1.52 o 
   0   5   9       70.47       70.44      2.10 o 
   1   5   9        0.02        0.37      0.45 o 
   2   5   9       56.00       55.81      1.86 o 
   3   5   9       43.92       50.82      1.85 o 
   4   5   9        0.17       -0.06      0.45 o 
   5   5   9       14.61       18.60      1.75 o 
   6   5   9       53.00       46.84      2.48 o 
   7   5   9        0.26        0.21      1.04 o 
   8   5   9        4.12        2.19      0.83 o 
   9   5   9        8.41       10.91      2.83 o 
  10   5   9        0.04        0.69      0.85 o 
  -6   6   9        0.41        2.02      1.32 o 
  -5   6   9        2.58        8.77      2.58 o 
  -4   6   9        2.01        4.88      1.48 o 
  -3   6   9        0.01       -1.38      1.74 o 
  -2   6   9        6.67        5.45      1.55 o 
  -1   6   9        5.05        4.63      0.95 o 
   0   6   9       47.09       46.49      2.40 o 
   1   6   9       14.88       12.47      1.45 o 
   2   6   9       72.26       65.34      2.71 o 
   3   6   9       45.97       45.68      2.33 o 
   4   6   9      105.22      110.55      3.50 o 
   5   6   9        2.84        1.67      0.77 o 
   6   6   9        5.84        4.21      1.04 o 
   7   6   9      131.76      111.75      8.67 o 
   8   6   9        5.42        4.44      1.08 o 
   9   6   9        3.59        4.69      2.18 o 
  10   6   9        1.71        2.11      1.28 o 
  -6   7   9       13.28       19.10      5.58 o 
  -5   7   9        0.23        0.65      1.07 o 
  -4   7   9        0.00        1.30      1.25 o 
  -3   7   9        0.64        1.85      1.11 o 
  -2   7   9       51.80       51.18      4.22 o 
  -1   7   9        0.55        0.59      0.67 o 
   0   7   9       21.89       22.11      2.03 o 
   1   7   9       31.44       27.03      2.11 o 
   2   7   9       17.63       18.56      1.81 o 
   3   7   9       83.97       88.59      3.48 o 
   4   7   9       24.59       23.16      1.96 o 
   5   7   9       59.38       47.95      2.34 o 
   6   7   9        9.18        5.70      1.58 o 
   7   7   9       28.29       28.54      3.22 o 
   8   7   9        5.39        4.02      3.06 o 
   9   7   9        0.88        0.40      1.45 o 
  10   7   9        0.48        0.23      2.16 o 
  -5   8   9        0.69        0.97      1.21 o 
  -4   8   9        3.74        4.70      1.59 o 
  -3   8   9        9.77       11.72      2.30 o 
  -2   8   9        8.24        9.38      1.38 o 
  -1   8   9        0.03       -0.53      0.55 o 
   0   8   9        0.19       -0.37      0.55 o 
   1   8   9        9.84       11.72      1.83 o 
   2   8   9       16.96       15.43      1.74 o 
   3   8   9       52.80       40.76      2.37 o 
   4   8   9      443.15      439.66      7.73 o 
   5   8   9       45.11       41.56      2.38 o 
   6   8   9       33.53       27.88      2.98 o 
   7   8   9        0.37        0.11      2.08 o 
   8   8   9       14.25       11.35      3.64 o 
   9   8   9        0.99       -0.14      1.97 o 
  10   8   9        0.74        0.85      1.03 o 
  -5   9   9       10.86       15.35      2.57 o 
  -4   9   9        3.46        3.56      1.65 o 
  -3   9   9        0.13        0.32      1.58 o 
  -2   9   9        0.19       -0.20      0.71 o 
  -1   9   9        0.14       -0.42      0.65 o 
   0   9   9        0.03        0.59      0.65 o 
   1   9   9       27.53       26.09      2.26 o 
   2   9   9        1.71        2.20      0.81 o 
   3   9   9       72.34       71.89      3.14 o 
   4   9   9       94.78       88.55      3.47 o 
   5   9   9       59.97       55.03      2.75 o 
   6   9   9       21.39       16.45      2.53 o 
   7   9   9        1.87        2.60      1.13 o 
   8   9   9        0.60       -0.56      1.33 o 
   9   9   9        3.42        1.94      1.20 o 
  -4  10   9        1.52        3.78      1.41 o 
  -3  10   9        3.38        4.34      1.46 o 
  -2  10   9        3.60        2.15      1.28 o 
  -1  10   9        1.23        1.96      1.11 o 
   0  10   9        5.28        5.98      1.24 o 
   1  10   9        0.25        0.16      0.60 o 
   2  10   9        0.21        0.30      0.59 o 
   3  10   9       92.86       88.65      4.08 o 
   4  10   9       11.79       11.75      1.61 o 
   5  10   9        0.51        0.54      0.82 o 
   6  10   9       10.72       11.57      2.12 o 
   7  10   9        0.05        0.57      1.02 o 
   8  10   9        2.90        5.38      1.38 o 
   9  10   9       10.51       11.95      3.88 o 
  -4  11   9        0.72        0.01      1.21 o 
  -3  11   9        6.30        5.99      3.41 o 
  -2  11   9        3.38        4.60      1.23 o 
  -1  11   9        0.04        0.45      0.74 o 
   0  11   9        5.96        5.68      1.70 o 
   1  11   9       11.71       11.91      1.63 o 
   2  11   9        0.35        1.51      0.77 o 
   3  11   9        0.00        0.43      0.81 o 
   4  11   9        3.69        4.17      1.03 o 
   5  11   9        0.51        1.23      0.72 o 
   6  11   9        5.46        6.03      1.51 o 
   7  11   9        0.51        0.50      0.93 o 
   8  11   9        9.25        7.84      1.70 o 
   9  11   9       13.74       17.24      2.55 o 
  -3  12   9        1.24        0.23      1.20 o 
  -2  12   9        0.17       -0.15      0.84 o 
  -1  12   9        9.94       12.58      1.83 o 
   0  12   9       10.54       10.67      1.79 o 
   1  12   9        0.37        1.12      0.79 o 
   2  12   9        6.84        8.63      1.43 o 
   3  12   9        1.30        0.32      0.73 o 
   4  12   9        1.71        0.95      0.77 o 
   5  12   9        1.56        2.56      0.89 o 
   6  12   9        1.22        2.18      1.59 o 
   7  12   9        4.71        8.72      1.93 o 
   8  12   9       14.18       20.70      7.04 o 
  -2  13   9        1.25       -0.51      1.02 o 
  -1  13   9        1.38        2.48      1.16 o 
   0  13   9        0.40        0.51      0.85 o 
   1  13   9        7.04        8.83      1.54 o 
   2  13   9        6.93        4.65      1.13 o 
   3  13   9       16.98       21.91      2.40 o 
   4  13   9        0.56       -0.35      1.82 o 
   5  13   9        1.14        1.35      1.08 o 
   6  13   9        8.85       12.17      2.24 o 
   7  13   9        0.91        1.38      1.19 o 
  -1  14   9        0.15        2.39      1.30 o 
   0  14   9        1.59        1.50      1.14 o 
   1  14   9        0.70       -0.40      1.74 o 
   2  14   9        0.00        0.31      1.26 o 
   3  14   9        0.88        0.71      0.90 o 
   4  14   9        0.14        0.38      1.51 o 
   5  14   9        1.91        1.74      1.12 o 
   6  14   9        0.01        0.84      1.01 o 
   0  15   9        1.95        2.16      1.90 o 
   1  15   9        1.86        1.21      1.23 o 
   2  15   9        0.12        0.54      1.35 o 
   3  15   9        0.28        2.55      1.40 o 
   4  15   9        0.10       -0.14      1.10 o 
   5  15   9        2.12        2.31      1.30 o 
   1  -7  10        1.32        6.52      2.07 o 
  -2  -6  10        3.92        3.03      1.26 o 
  -1  -6  10        4.39        9.77      2.18 o 
   0  -6  10        6.32        7.95      2.29 o 
   1  -6  10        1.54        1.74      1.18 o 
   2  -6  10        0.97        0.15      1.07 o 
   3  -6  10        1.95        0.40      1.09 o 
   4  -6  10        3.04        3.09      1.42 o 
  -3  -5  10        0.00        0.34      0.94 o 
  -2  -5  10        0.10        0.69      0.87 o 
  -1  -5  10        0.35        1.45      1.16 o 
   0  -5  10        3.32        2.51      2.10 o 
   1  -5  10        3.46        5.30      1.48 o 
   2  -5  10       12.19       12.37      1.81 o 
   3  -5  10        6.90       10.05      1.62 o 
   4  -5  10        8.45       12.57      3.80 o 
   5  -5  10        0.00       -0.92      1.07 o 
  -4  -4  10        2.03        2.70      1.11 o 
  -3  -4  10        4.76        5.37      1.46 o 
  -2  -4  10        1.87        2.88      1.14 o 
  -1  -4  10        3.92        5.32      1.47 o 
   0  -4  10        0.01        1.26      0.91 o 
   1  -4  10        2.02        4.69      1.42 o 
   2  -4  10        0.52       -0.11      0.79 o 
   3  -4  10        0.89        2.17      0.82 o 
   4  -4  10        0.00       -0.36      0.94 o 
   5  -4  10        8.02        9.08      2.13 o 
   6  -4  10        0.08       -0.36      1.10 o 
  -4  -3  10        1.25        4.63      1.27 o 
  -3  -3  10        2.19        4.26      1.81 o 
  -2  -3  10        2.16        2.11      0.95 o 
  -1  -3  10        3.65        3.19      1.17 o 
   0  -3  10        0.76        1.34      0.92 o 
   1  -3  10       27.35       23.53      2.89 o 
   2  -3  10        2.59        4.54      1.09 o 
   3  -3  10       21.12       20.87      2.15 o 
   4  -3  10        0.29        0.55      1.04 o 
   5  -3  10        1.44       -0.58      1.37 o 
   6  -3  10        1.19        0.11      1.24 o 
   7  -3  10        1.18        0.25      3.40 o 
  -5  -2  10        3.28        2.71      1.65 o 
  -4  -2  10       10.60       14.75      1.92 o 
  -3  -2  10        2.92        4.19      0.97 o 
  -2  -2  10        2.91        2.84      0.97 o 
  -1  -2  10        4.03        2.72      1.02 o 
   0  -2  10        0.70        1.00      0.85 o 
   1  -2  10       14.36       11.46      1.53 o 
   2  -2  10        0.82        0.58      0.72 o 
   3  -2  10        8.04        7.80      1.30 o 
   4  -2  10       62.22       65.65      4.22 o 
   5  -2  10        0.45       -0.42      3.02 o 
   6  -2  10        2.32        1.60      1.29 o 
   7  -2  10        4.67        2.27      1.82 o 
   8  -2  10        3.99        2.01      4.17 o 
  -5  -1  10        0.30        0.54      1.12 o 
  -4  -1  10        1.30        2.17      0.92 o 
  -3  -1  10       10.19       12.41      1.68 o 
  -2  -1  10        1.53        0.75      0.66 o 
  -1  -1  10       18.55       17.85      3.16 o 
   0  -1  10        8.04        4.88      0.99 o 
   1  -1  10        4.12        1.61      0.84 o 
   2  -1  10       91.71       77.00      2.58 o 
   3  -1  10       20.60       26.16      2.75 o 
   4  -1  10       11.55       11.60      2.07 o 
   5  -1  10       10.90       14.29      2.45 o 
   6  -1  10       11.79       11.86      2.68 o 
   7  -1  10        0.01        0.27      1.13 o 
   8  -1  10        0.00        0.46      2.56 o 
  -5   0  10        0.10        0.27      1.30 o 
  -4   0  10        0.48        1.89      0.84 o 
  -3   0  10        1.31       -0.04      1.52 o 
  -2   0  10        0.10        0.19      0.71 o 
  -1   0  10       29.00       31.02      2.38 o 
   0   0  10        7.59        8.24      1.28 o 
   1   0  10       10.95        7.71      0.97 o 
   2   0  10       69.78       54.64      2.16 o 
   3   0  10      179.98      175.12      3.94 o 
   4   0  10       82.81       80.38      3.25 o 
   5   0  10       19.55       15.39      1.94 o 
   6   0  10       26.33       27.11      2.47 o 
   7   0  10        1.58        0.90      0.93 o 
   8   0  10        1.82       -0.11      1.21 o 
   9   0  10        0.04       -1.24      1.24 o 
  -5   1  10        0.81        0.23      1.48 o 
  -4   1  10       14.88       15.69      1.98 o 
  -3   1  10        1.20        0.63      0.72 o 
  -2   1  10        0.53        2.14      0.74 o 
  -1   1  10        3.15        3.12      0.88 o 
   0   1  10       13.56       15.51      1.69 o 
   1   1  10        4.52        4.84      0.88 o 
   2   1  10       17.62       20.50      1.56 o 
   3   1  10       23.67       20.41      1.58 o 
   4   1  10        0.49        0.94      0.56 o 
   5   1  10       22.59       27.02      2.33 o 
   6   1  10        4.44        7.60      1.32 o 
   7   1  10        0.17        0.34      0.82 o 
   8   1  10        1.94        0.59      1.35 o 
   9   1  10        9.94       11.82      2.05 o 
  -6   2  10        0.04       -0.29      0.86 o 
  -5   2  10        1.47        2.14      0.95 o 
  -4   2  10        4.22        4.95      1.23 o 
  -3   2  10        0.04        1.61      0.73 o 
  -2   2  10        9.11        9.29      1.36 o 
  -1   2  10       11.65       15.42      1.73 o 
   0   2  10      117.89      108.61      3.59 o 
   1   2  10       35.65       40.02      1.83 o 
   2   2  10        2.09        4.52      0.83 o 
   3   2  10      441.90      420.76      6.20 o 
   4   2  10      118.15      119.26      3.19 o 
   5   2  10      119.29      118.39      4.04 o 
   6   2  10        4.91        2.18      1.38 o 
   7   2  10        6.10        4.20      1.80 o 
   8   2  10        1.70       -0.33      0.89 o 
   9   2  10        3.58        5.73      1.38 o 
  -6   3  10        0.88        4.33      1.12 o 
  -5   3  10        1.10        1.32      1.30 o 
  -4   3  10        1.37        2.59      0.86 o 
  -3   3  10        1.96        2.75      0.95 o 
  -2   3  10       54.95       57.85      2.96 o 
  -1   3  10        3.74        4.94      0.99 o 
   0   3  10       11.28       14.88      1.23 o 
   1   3  10        0.82        3.26      0.75 o 
   2   3  10       33.62       28.98      1.73 o 
   3   3  10      274.12      248.11      5.07 o 
   4   3  10       54.63       55.29      2.20 o 
   5   3  10        5.93        6.89      1.27 o 
   6   3  10       43.36       43.70      2.85 o 
   7   3  10        3.63        1.54      1.22 o 
   8   3  10        7.37       10.86      1.67 o 
   9   3  10       16.82       17.19      2.23 o 
  -6   4  10        1.23        1.28      1.80 o 
  -5   4  10        0.57        0.68      1.51 o 
  -4   4  10        5.25        7.54      1.94 o 
  -3   4  10        0.19        0.66      0.70 o 
  -2   4  10        5.42        7.71      1.55 o 
  -1   4  10       38.86       34.07      2.19 o 
   0   4  10       79.29       71.76      2.28 o 
   1   4  10       23.33       25.98      1.47 o 
   2   4  10      157.00      159.45      3.51 o 
   3   4  10      584.73      604.34      7.41 o 
   4   4  10      719.02      690.08      8.18 o 
   5   4  10       75.79       63.27      2.84 o 
   6   4  10        2.87        1.98      0.85 o 
   7   4  10        8.50       10.81      1.62 o 
   8   4  10        0.03        0.06      0.74 o 
   9   4  10        2.09        3.24      1.12 o 
  -5   5  10        0.33       -0.06      1.22 o 
  -4   5  10        0.55        0.93      1.12 o 
  -3   5  10       10.91        7.44      2.86 o 
  -2   5  10        3.02        5.18      1.55 o 
  -1   5  10       37.16       37.49      3.55 o 
   0   5  10        1.38        1.04      0.60 o 
   1   5  10      213.38      186.19      4.63 o 
   2   5  10       95.01       84.32      3.11 o 
   3   5  10      210.74      199.54      4.90 o 
   4   5  10      110.19       98.43      3.47 o 
   5   5  10        4.90        4.00      1.32 o 
   6   5  10       27.93       22.56      2.17 o 
   7   5  10       39.00       38.17      2.71 o 
   8   5  10       20.68       21.39      2.28 o 
   9   5  10        1.60        2.00      1.29 o 
  10   5  10        0.02        1.76      1.69 o 
  -5   6  10        0.46        2.22      1.19 o 
  -4   6  10        3.84        0.77      2.53 o 
  -3   6  10        0.15        1.09      1.92 o 
  -2   6  10        0.79        1.23      0.93 o 
  -1   6  10        4.26        4.55      1.50 o 
   0   6  10        9.22        8.62      1.29 o 
   1   6  10       35.58       37.13      2.28 o 
   2   6  10       98.54       86.16      3.24 o 
   3   6  10      304.61      306.07      7.87 o 
   4   6  10       40.14       40.57      2.40 o 
   5   6  10        5.62        6.10      1.67 o 
   6   6  10       16.03       14.89      2.42 o 
   7   6  10        0.25        1.38      1.21 o 
   8   6  10       15.38       14.92      2.55 o 
   9   6  10        1.21        3.05      1.41 o 
  10   6  10        0.06        1.40      2.89 o 
  -5   7  10        0.00        2.35      1.85 o 
  -4   7  10        3.25        3.29      2.05 o 
  -3   7  10        3.32        4.50      1.57 o 
  -2   7  10        1.11        1.43      1.57 o 
  -1   7  10        3.94        5.31      1.12 o 
   0   7  10        7.39        5.72      1.27 o 
   1   7  10       59.15       54.06      2.65 o 
   2   7  10      492.09      470.82      8.09 o 
   3   7  10       63.90       57.16      2.76 o 
   4   7  10      116.87      106.47      7.09 o 
   5   7  10       16.62       18.59      2.53 o 
   6   7  10        8.58        5.25      1.64 o 
   7   7  10       29.93       34.35      3.58 o 
   8   7  10        0.71        1.10      1.60 o 
   9   7  10        8.64        7.34      3.62 o 
  -5   8  10        2.31        0.58      2.00 o 
  -4   8  10        0.01        1.44      1.30 o 
  -3   8  10        0.23        0.83      1.21 o 
  -2   8  10        0.75       -0.90      0.93 o 
  -1   8  10       29.83       29.54      2.53 o 
   0   8  10       27.84       31.04      2.47 o 
   1   8  10        1.68        1.06      0.77 o 
   2   8  10       47.28       52.71      2.69 o 
   3   8  10       63.52       67.86      4.02 o 
   4   8  10       53.22       46.79      2.60 o 
   5   8  10        0.64        0.78      0.82 o 
   6   8  10        1.39        1.05      1.44 o 
   7   8  10        0.05        0.85      1.80 o 
   8   8  10        1.95        2.63      1.32 o 
   9   8  10        1.89        5.09      1.60 o 
  -4   9  10        0.40        0.48      1.08 o 
  -3   9  10        1.43        1.57      1.12 o 
  -2   9  10        0.54        0.40      1.02 o 
  -1   9  10       12.51       15.14      2.41 o 
   0   9  10       22.30       20.72      2.16 o 
   1   9  10       19.91       22.85      2.21 o 
   2   9  10        0.41        1.18      0.67 o 
   3   9  10        6.92        9.65      1.46 o 
   4   9  10       96.00      100.65      3.75 o 
   5   9  10      111.11      107.51      4.01 o 
   6   9  10        0.18        0.95      0.85 o 
   7   9  10       11.08        7.41      2.15 o 
   8   9  10       11.94        8.46      2.61 o 
   9   9  10       16.63       17.30      2.82 o 
  -4  10  10        0.08        0.43      1.33 o 
  -3  10  10        0.00       -1.01      1.01 o 
  -2  10  10        6.57       10.65      2.27 o 
  -1  10  10        2.28        4.04      0.99 o 
   0  10  10       14.20       16.77      2.01 o 
   1  10  10        8.23        7.22      1.27 o 
   2  10  10       59.82       55.69      2.96 o 
   3  10  10      110.84       94.39      4.73 o 
   4  10  10       32.75       32.10      2.57 o 
   5  10  10        7.80        6.52      1.25 o 
   6  10  10        4.91        5.21      1.57 o 
   7  10  10       19.34       17.12      2.63 o 
   8  10  10        1.25        0.69      1.03 o 
   9  10  10        2.95        3.34      1.34 o 
  -3  11  10        0.74       -1.03      1.71 o 
  -2  11  10        7.78        5.54      2.80 o 
  -1  11  10        7.94        8.53      1.49 o 
   0  11  10       20.27       21.09      2.31 o 
   1  11  10        3.33        1.12      1.00 o 
   2  11  10        5.27        5.67      1.14 o 
   3  11  10        0.17        0.12      0.68 o 
   4  11  10        0.38       -0.52      0.67 o 
   5  11  10        5.15        5.86      2.04 o 
   6  11  10       24.05       20.54      2.92 o 
   7  11  10        0.21        2.05      1.05 o 
   8  11  10        1.39        1.10      4.52 o 
  -3  12  10        0.28       -0.67      1.08 o 
  -2  12  10        0.82       -1.40      3.42 o 
  -1  12  10        0.00        1.25      1.01 o 
   0  12  10        3.41        3.89      1.06 o 
   1  12  10        8.27        9.46      1.51 o 
   2  12  10        8.01        9.12      1.51 o 
   3  12  10       17.51       20.95      2.34 o 
   4  12  10       13.87       12.92      1.91 o 
   5  12  10       27.61       30.37      4.34 o 
   6  12  10        0.68        1.32      0.99 o 
   7  12  10        4.15        9.45      3.85 o 
   8  12  10        0.21        0.35      1.14 o 
  -2  13  10        0.01        1.77      0.98 o 
  -1  13  10        6.77        3.12      1.93 o 
   0  13  10        1.03        0.30      1.59 o 
   1  13  10        4.67        5.88      3.47 o 
   2  13  10        0.76       -0.13      1.24 o 
   3  13  10        1.21        1.30      0.89 o 
   4  13  10        1.14        1.79      0.86 o 
   5  13  10        0.01       -0.62      0.73 o 
   6  13  10        1.51        3.77      1.54 o 
   7  13  10        0.45        0.06      0.99 o 
  -1  14  10        2.67        2.56      1.80 o 
   0  14  10        0.49        2.63      1.67 o 
   1  14  10        0.01        0.23      0.85 o 
   2  14  10        4.05        2.10      1.56 o 
   3  14  10        0.17        1.59      0.90 o 
   4  14  10        0.02       -0.73      0.78 o 
   5  14  10        0.14       -0.23      0.86 o 
   6  14  10        1.78        2.07      1.21 o 
   1  15  10        0.33        3.08      1.47 o 
   2  15  10        3.83        9.05      2.32 o 
   3  15  10        0.49        0.09      1.23 o 
   4  15  10        1.26        0.50      1.32 o 
   5  15  10        0.25        1.26      1.19 o 
  -1  -5  11       11.57       15.25      3.77 o 
   0  -5  11       15.84       23.11      3.13 o 
   1  -5  11        1.65        4.28      2.24 o 
   2  -5  11        5.30        7.27      1.71 o 
   3  -5  11        1.08        1.27      1.32 o 
   4  -5  11        0.10       -0.45      2.95 o 
  -2  -4  11        0.12        1.66      1.02 o 
  -1  -4  11        1.14        2.86      1.25 o 
   0  -4  11        0.07        2.04      1.04 o 
   1  -4  11        8.46        7.68      1.79 o 
   2  -4  11        0.12       -0.24      1.89 o 
   3  -4  11        0.53       -1.07      1.07 o 
   4  -4  11        0.24        1.01      0.98 o 
   5  -4  11        7.16        9.33      1.98 o 
  -3  -3  11       10.49       14.35      2.40 o 
  -2  -3  11       19.87       22.36      3.07 o 
  -1  -3  11       12.76       13.41      3.02 o 
   0  -3  11        7.34       10.15      3.40 o 
   1  -3  11        0.08        1.41      0.94 o 
   2  -3  11        1.34        1.70      0.84 o 
   3  -3  11        7.72        4.09      1.40 o 
   4  -3  11        0.61        0.99      1.05 o 
   5  -3  11        0.04       -0.78      1.16 o 
   6  -3  11        0.04        2.81      1.65 o 
  -4  -2  11        0.42        1.08      0.97 o 
  -3  -2  11        9.32       13.14      2.28 o 
  -2  -2  11        8.56        8.65      1.78 o 
  -1  -2  11        1.91        3.96      3.08 o 
   0  -2  11        0.00        0.61      1.06 o 
   1  -2  11        0.16        1.05      0.83 o 
   2  -2  11       82.36       75.53      3.37 o 
   3  -2  11        5.95        6.90      1.29 o 
   4  -2  11        0.00        2.01      1.58 o 
   5  -2  11        0.01        0.44      1.12 o 
   6  -2  11        1.21        0.65      1.25 o 
   7  -2  11        3.68        3.53      1.75 o 
  -4  -1  11        3.77        3.28      1.19 o 
  -3  -1  11        0.80        0.85      1.22 o 
  -2  -1  11        2.91        5.85      1.15 o 
  -1  -1  11        0.15        0.12      0.60 o 
   0  -1  11        0.75        0.05      0.63 o 
   1  -1  11        2.76        5.16      1.28 o 
   2  -1  11        5.54        5.61      1.71 o 
   3  -1  11        1.73        2.87      1.02 o 
   4  -1  11        0.26        1.27      1.06 o 
   5  -1  11        2.89        3.00      1.31 o 
   6  -1  11        9.22       16.22      5.48 o 
   7  -1  11        1.12        2.25      1.59 o 
   8  -1  11        2.33        3.85      2.12 o 
  -4   0  11        0.00       -0.59      0.78 o 
  -3   0  11        0.44        1.36      0.78 o 
  -2   0  11        0.03        0.66      1.16 o 
  -1   0  11        2.34        4.64      1.05 o 
   0   0  11       10.90        8.89      1.39 o 
   1   0  11       88.62       70.45      3.00 o 
   2   0  11        2.03        3.68      0.87 o 
   3   0  11        3.90        6.20      0.99 o 
   4   0  11        7.99        8.62      1.38 o 
   5   0  11       13.54       19.23      2.99 o 
   6   0  11        0.93        0.96      1.15 o 
   7   0  11        5.72        6.64      1.81 o 
   8   0  11        4.62        6.47      2.05 o 
  -5   1  11        2.28        2.80      1.01 o 
  -4   1  11        5.46        8.04      2.30 o 
  -3   1  11        0.00        1.22      1.51 o 
  -2   1  11        0.67        1.82      1.08 o 
  -1   1  11        0.94        1.20      0.64 o 
   0   1  11       11.42        7.04      1.21 o 
   1   1  11       26.24       28.70      1.84 o 
   2   1  11        1.84        1.66      0.62 o 
   3   1  11        0.93        2.52      0.68 o 
   4   1  11        5.81        7.07      1.24 o 
   5   1  11        2.24        1.34      0.80 o 
   6   1  11        3.91        4.82      1.31 o 
   7   1  11       12.41       12.14      1.81 o 
   8   1  11        9.80       13.91      2.63 o 
  -5   2  11        0.18        1.46      0.89 o 
  -4   2  11        0.97        0.78      1.71 o 
  -3   2  11        2.33        2.60      1.59 o 
  -2   2  11        0.63        2.01      0.96 o 
  -1   2  11       74.25       67.91      3.12 o 
   0   2  11       29.07       25.22      2.22 o 
   1   2  11        0.40        1.57      0.56 o 
   2   2  11       42.56       38.66      2.03 o 
   3   2  11       11.76       14.83      1.47 o 
   4   2  11        5.65        5.43      1.20 o 
   5   2  11        0.52        0.50      0.74 o 
   6   2  11        0.33       -0.73      0.73 o 
   7   2  11        3.22        5.90      1.22 o 
   8   2  11        2.46        2.80      1.08 o 
   9   2  11        0.00       -0.10      0.96 o 
  -5   3  11        0.03        1.32      1.22 o 
  -4   3  11        0.19        1.63      1.23 o 
  -3   3  11        2.23        3.62      0.96 o 
  -2   3  11        0.09       -0.59      0.59 o 
  -1   3  11      105.64       90.21      3.56 o 
   0   3  11        0.02        0.36      0.60 o 
   1   3  11       12.25        8.83      1.07 o 
   2   3  11      101.07       93.04      2.82 o 
   3   3  11        3.45        3.53      0.79 o 
   4   3  11        0.96        0.31      0.55 o 
   5   3  11       24.23       25.89      2.29 o 
   6   3  11        6.97        7.58      1.44 o 
   7   3  11        1.77        2.20      1.00 o 
   8   3  11        1.09       -0.59      1.12 o 
   9   3  11        0.01       -0.86      0.87 o 
  -5   4  11        0.00        1.28      2.18 o 
  -4   4  11        0.25       -1.00      1.00 o 
  -3   4  11        8.01        6.80      2.74 o 
  -2   4  11       10.01       10.46      2.19 o 
  -1   4  11       10.65       13.69      2.49 o 
   0   4  11       15.70       14.40      2.47 o 
   1   4  11        0.20        1.82      0.67 o 
   2   4  11       10.75       12.80      1.28 o 
   3   4  11       48.87       45.12      2.03 o 
   4   4  11        3.23        5.28      0.92 o 
   5   4  11      106.41      102.88      3.74 o 
   6   4  11        8.05        7.95      1.41 o 
   7   4  11        0.01       -0.39      0.72 o 
   8   4  11        6.32        6.43      1.55 o 
   9   4  11        8.76       11.71      1.75 o 
  -5   5  11        0.36       -0.55      1.22 o 
  -4   5  11        0.85        0.04      1.15 o 
  -3   5  11        1.08        1.43      1.74 o 
  -2   5  11       19.04       25.63      3.33 o 
  -1   5  11        0.22       -0.89      1.12 o 
   0   5  11      177.44      156.32      6.19 o 
   1   5  11       11.23       10.56      1.39 o 
   2   5  11       21.01       20.20      1.92 o 
   3   5  11      147.48      147.65      4.36 o 
   4   5  11       12.95       17.87      2.68 o 
   5   5  11        1.07        1.07      1.15 o 
   6   5  11        8.56        5.53      1.95 o 
   7   5  11        1.53        0.89      1.55 o 
   8   5  11        0.03       -0.10      1.01 o 
   9   5  11        0.00        0.57      1.28 o 
  -5   6  11        0.00        0.99      1.13 o 
  -4   6  11        2.25        3.46      3.09 o 
  -3   6  11        2.30        3.25      1.42 o 
  -2   6  11        1.37        1.35      1.34 o 
  -1   6  11        4.12        3.03      1.24 o 
   0   6  11      185.87      179.02      4.94 o 
   1   6  11        0.47        0.38      0.67 o 
   2   6  11       75.76       78.82      3.21 o 
   3   6  11       57.74       57.38      3.79 o 
   4   6  11       24.11       23.74      2.14 o 
   5   6  11        1.16        1.17      1.19 o 
   6   6  11        0.96        0.18      0.91 o 
   7   6  11        0.00       -0.51      1.34 o 
   8   6  11        0.13       -0.14      1.14 o 
   9   6  11        2.80        4.35      2.13 o 
  -4   7  11        0.04       -0.99      1.26 o 
  -3   7  11        2.45        2.86      1.53 o 
  -2   7  11        0.25       -0.33      0.87 o 
  -1   7  11        1.04        0.96      0.98 o 
   0   7  11        7.31        5.22      1.18 o 
   1   7  11      157.22      150.09      4.60 o 
   2   7  11      159.41      146.96      4.51 o 
   3   7  11        2.59        3.34      0.97 o 
   4   7  11       44.90       39.06      2.47 o 
   5   7  11        0.38       -1.09      1.20 o 
   6   7  11       25.95       24.13      3.04 o 
   7   7  11        0.01       -0.84      0.84 o 
   8   7  11        4.82        8.71      2.17 o 
   9   7  11        1.36        3.64      1.60 o 
  -4   8  11        0.38        3.05      1.52 o 
  -3   8  11        0.98       -0.60      2.80 o 
  -2   8  11        1.92        4.04      1.51 o 
  -1   8  11       14.83       13.78      2.50 o 
   0   8  11       55.85       56.94      2.97 o 
   1   8  11      335.82      320.24      7.07 o 
   2   8  11        6.38        5.83      1.22 o 
   3   8  11      330.39      323.01      6.92 o 
   4   8  11        6.36        5.90      1.20 o 
   5   8  11        7.94        8.11      1.78 o 
   6   8  11        8.26        8.00      1.93 o 
   7   8  11        2.67        1.34      2.25 o 
   8   8  11        0.80        1.22      1.85 o 
   9   8  11        1.41        2.44      1.41 o 
  -4   9  11        0.52        1.10      1.37 o 
  -3   9  11        0.50        0.79      1.29 o 
  -2   9  11        0.15       -0.56      0.96 o 
  -1   9  11        6.75        9.03      2.07 o 
   0   9  11        0.03       -0.21      0.75 o 
   1   9  11        1.37        1.64      0.88 o 
   2   9  11        0.29       -0.43      0.63 o 
   3   9  11       31.04       28.61      2.50 o 
   4   9  11       13.42       10.63      1.51 o 
   5   9  11        0.15        1.70      1.41 o 
   6   9  11        2.21        1.75      1.09 o 
   7   9  11        0.02        0.34      0.94 o 
   8   9  11        0.67        1.50      1.10 o 
   9   9  11        1.67        2.77      1.27 o 
  -3  10  11        0.06        0.34      1.13 o 
  -2  10  11        0.32       -0.07      1.14 o 
  -1  10  11        6.68        9.00      1.92 o 
   0  10  11        7.97       10.40      1.98 o 
   1  10  11       60.61       60.30      3.16 o 
   2  10  11      286.33      265.40      7.52 o 
   3  10  11       14.24       13.42      1.76 o 
   4  10  11        3.07        1.90      0.80 o 
   5  10  11       12.67       11.48      1.60 o 
   6  10  11        1.68        3.74      1.25 o 
   7  10  11        6.89        9.23      1.82 o 
   8  10  11        9.39       12.06      2.22 o 
   9  10  11        3.83        4.74      2.57 o 
  -3  11  11        0.63        0.66      1.75 o 
  -2  11  11        1.64        5.37      1.77 o 
  -1  11  11        2.21        2.64      0.92 o 
   0  11  11       11.01       14.75      1.93 o 
   1  11  11       31.24       30.28      2.82 o 
   2  11  11       28.21       33.15      2.81 o 
   3  11  11        0.09       -0.64      0.64 o 
   4  11  11        7.96        5.93      1.55 o 
   5  11  11        4.26        4.78      1.14 o 
   6  11  11        1.54        0.91      1.40 o 
   7  11  11        0.00        0.96      1.01 o 
   8  11  11        2.46        3.30      1.35 o 
  -2  12  11        0.23        0.04      1.75 o 
  -1  12  11        0.11       -0.41      0.77 o 
   0  12  11        1.49        1.57      1.37 o 
   1  12  11        4.53        5.54      1.28 o 
   2  12  11       15.17       19.05      2.21 o 
   3  12  11        6.00        5.28      1.19 o 
   4  12  11        5.70        7.94      1.38 o 
   5  12  11        2.59        2.37      1.28 o 
   6  12  11        0.39        3.61      1.33 o 
   7  12  11        1.58        3.99      1.41 o 
   8  12  11       11.85       12.38      2.44 o 
  -1  13  11        0.44       -0.83      0.83 o 
   0  13  11        6.60        7.91      2.71 o 
   1  13  11       14.95       16.24      2.02 o 
   2  13  11        8.25        8.71      2.12 o 
   3  13  11       16.53       16.01      2.19 o 
   4  13  11        0.82       -0.01      0.83 o 
   5  13  11       13.35       14.74      2.03 o 
   6  13  11        0.43        0.77      1.13 o 
   7  13  11        5.58        6.58      1.65 o 
   0  14  11        0.01        0.63      1.09 o 
   1  14  11        0.37        0.48      0.95 o 
   2  14  11        0.63        3.26      0.95 o 
   3  14  11        1.70        1.75      1.31 o 
   4  14  11        0.03       -0.82      0.82 o 
   5  14  11        4.34        7.54      1.47 o 
   6  14  11        0.34       -0.17      1.02 o 
   2  15  11        1.28       -0.67      1.83 o 
   3  15  11        2.79        5.59      2.36 o 
   4  15  11       10.68       12.88      2.02 o 
   0  -4  12        1.24        0.61      0.99 o 
   1  -4  12        0.92        1.70      1.02 o 
   2  -4  12        0.69        1.66      1.04 o 
   3  -4  12        3.13        3.72      1.98 o 
  -1  -3  12        2.99        5.42      2.61 o 
   0  -3  12        0.44        0.43      0.89 o 
   1  -3  12        0.07        2.35      1.83 o 
   2  -3  12        3.21        4.19      1.32 o 
   3  -3  12        1.57        2.12      1.21 o 
   4  -3  12        2.06        2.06      1.28 o 
   5  -3  12        0.74       -0.28      1.54 o 
  -2  -2  12        8.37       15.28      2.53 o 
  -1  -2  12        4.07        3.71      1.37 o 
   0  -2  12        3.32        3.40      1.38 o 
   1  -2  12        2.69        4.42      1.39 o 
   2  -2  12        3.72        3.19      1.99 o 
   3  -2  12       23.11       23.06      2.29 o 
   4  -2  12        8.91       11.34      3.13 o 
   5  -2  12        0.58        0.06      1.24 o 
   6  -2  12        0.11       -1.21      1.21 o 
  -3  -1  12        0.03        0.79      2.34 o 
  -2  -1  12        0.41        1.43      1.10 o 
  -1  -1  12        0.89        1.07      1.48 o 
   0  -1  12        0.01        0.15      0.86 o 
   1  -1  12        4.15        3.01      1.23 o 
   2  -1  12        9.65       13.32      2.13 o 
   3  -1  12        1.68       -0.10      0.71 o 
   4  -1  12        0.34        1.32      2.12 o 
   5  -1  12       11.11       18.19      2.98 o 
   6  -1  12        2.55        2.01      2.35 o 
   7  -1  12        0.29        1.57      1.32 o 
  -3   0  12       26.83       36.43      3.06 o 
  -2   0  12       19.90       24.98      2.46 o 
  -1   0  12       11.74       12.66      1.71 o 
   0   0  12        0.14        0.85      0.68 o 
   1   0  12        2.06        2.68      0.81 o 
   2   0  12       27.97       24.24      2.24 o 
   3   0  12        2.63        1.51      0.80 o 
   4   0  12        1.09        1.20      1.17 o 
   5   0  12        9.92       11.77      2.34 o 
   6   0  12        3.11        5.78      1.70 o 
   7   0  12        0.07       -1.04      1.33 o 
  -4   1  12        1.44        2.30      1.46 o 
  -3   1  12       27.80       38.97      3.18 o 
  -2   1  12       23.15       23.71      2.44 o 
  -1   1  12        0.00       -0.40      0.70 o 
   0   1  12        0.07       -0.61      0.61 o 
   1   1  12        0.65        1.02      0.85 o 
   2   1  12       12.40       14.38      1.49 o 
   3   1  12        0.03        0.18      0.60 o 
   4   1  12       27.19       28.29      2.41 o 
   5   1  12        0.80        0.45      0.93 o 
   6   1  12        2.60        4.65      1.63 o 
   7   1  12        1.26        3.33      1.43 o 
   8   1  12        2.57        3.96      2.89 o 
  -4   2  12        2.94        2.25      1.69 o 
  -3   2  12        1.12        2.00      0.89 o 
  -2   2  12        6.85        9.52      1.52 o 
  -1   2  12        1.01        1.23      0.81 o 
   0   2  12       22.52       23.56      2.27 o 
   1   2  12       10.39        9.61      1.41 o 
   2   2  12        0.23        0.48      0.83 o 
   3   2  12       11.76       14.82      2.09 o 
   4   2  12       46.06       37.70      2.66 o 
   5   2  12        7.69       10.42      1.62 o 
   6   2  12       14.81       20.87      2.30 o 
   7   2  12        0.00        0.01      0.84 o 
   8   2  12        5.72        6.82      1.50 o 
  -4   3  12        2.72        3.86      1.57 o 
  -3   3  12        8.64       11.22      2.30 o 
  -2   3  12        8.35       12.88      2.41 o 
  -1   3  12        7.81        8.65      2.52 o 
   0   3  12        0.46        0.92      1.00 o 
   1   3  12       19.54       17.92      1.90 o 
   2   3  12        4.58        3.89      0.83 o 
   3   3  12       25.55       24.09      1.84 o 
   4   3  12       13.03       11.72      1.58 o 
   5   3  12        7.42        5.36      1.66 o 
   6   3  12        8.22        7.58      1.44 o 
   7   3  12        6.53        6.11      1.33 o 
   8   3  12        8.75       10.55      1.78 o 
  -4   4  12        0.40       -0.42      1.51 o 
  -3   4  12        2.67        3.68      1.63 o 
  -2   4  12        0.50        3.32      1.31 o 
  -1   4  12        1.53        1.79      1.13 o 
   0   4  12        4.54        5.83      1.57 o 
   1   4  12        2.61        3.23      1.75 o 
   2   4  12       69.50       67.85      3.01 o 
   3   4  12      115.43      111.06      3.89 o 
   4   4  12        0.05        1.63      1.14 o 
   5   4  12        0.69        1.10      1.14 o 
   6   4  12        0.34        0.30      2.90 o 
   7   4  12        5.70        7.11      1.92 o 
   8   4  12        5.30        8.23      4.55 o 
   9   4  12        9.41        9.52      2.18 o 
  -4   5  12        2.26        3.86      1.62 o 
  -3   5  12        0.14        0.49      1.42 o 
  -2   5  12        0.00        0.25      0.98 o 
  -1   5  12        8.11        4.14      1.43 o 
   0   5  12       22.39       23.06      3.03 o 
   1   5  12        9.03       14.25      2.43 o 
   2   5  12       35.35       33.61      2.33 o 
   3   5  12        4.14        4.65      1.14 o 
   4   5  12       57.11       50.09      3.23 o 
   5   5  12       75.71       78.38     10.50 o 
   6   5  12        1.96        3.85      2.52 o 
   7   5  12       19.87       18.77      2.74 o 
   8   5  12        0.71        1.26      1.39 o 
   9   5  12        1.52        4.57      3.41 o 
  -4   6  12        0.80        1.63      2.73 o 
  -3   6  12        0.88        1.18      1.30 o 
  -2   6  12        0.05        0.49      1.15 o 
  -1   6  12       20.60       18.25      4.78 o 
   0   6  12        4.66        7.13      1.92 o 
   1   6  12       19.38       18.08      1.91 o 
   2   6  12        9.56       10.43      1.46 o 
   3   6  12        1.31        1.34      0.88 o 
   4   6  12        3.21        3.23      1.91 o 
   5   6  12       25.37       26.57      3.36 o 
   6   6  12        0.06        1.04      1.11 o 
   7   6  12        0.88        3.46      1.48 o 
   8   6  12       13.53       15.69      2.81 o 
   9   6  12        0.16        3.21      1.53 o 
  -4   7  12        0.16        1.38      1.26 o 
  -3   7  12        2.62        2.28      1.97 o 
  -2   7  12        6.74       10.99      2.68 o 
  -1   7  12        0.29        2.35      1.19 o 
   0   7  12       13.77        8.87      2.14 o 
   1   7  12       85.89       90.76      3.66 o 
   2   7  12       38.76       41.01      2.77 o 
   3   7  12        1.09        1.57      0.78 o 
   4   7  12        9.97       12.80      1.66 o 
   5   7  12       15.62       12.66      2.27 o 
   6   7  12       42.05       58.56      3.98 o 
   7   7  12       20.35       20.31      2.96 o 
   8   7  12       12.53       10.49      2.30 o 
   9   7  12        1.15        0.99      1.14 o 
  -3   8  12        2.37        6.46      1.80 o 
  -2   8  12        4.85        5.32      1.78 o 
  -1   8  12        0.92        0.55      2.65 o 
   0   8  12       41.28       37.98      3.97 o 
   1   8  12        2.22        3.95      1.28 o 
   2   8  12        0.71        0.42      0.66 o 
   3   8  12       68.83       63.76      3.09 o 
   4   8  12        8.52        5.89      1.14 o 
   5   8  12       20.52       19.88      4.17 o 
   6   8  12        5.13        5.57      1.60 o 
   7   8  12        1.18        2.09      1.23 o 
   8   8  12        0.08        0.78      1.85 o 
   9   8  12        1.81        0.14      2.45 o 
  -3   9  12        0.00        1.96      1.41 o 
  -2   9  12        0.51        2.06      1.27 o 
  -1   9  12        0.32        1.58      1.22 o 
   0   9  12        7.50        8.73      2.03 o 
   1   9  12        3.72        5.09      1.80 o 
   2   9  12        1.24        0.26      0.66 o 
   3   9  12        3.07        2.84      0.90 o 
   4   9  12       11.82       11.29      1.54 o 
   5   9  12        5.90        5.19      1.36 o 
   6   9  12        0.93        1.38      1.03 o 
   7   9  12        9.29        9.37      2.33 o 
   8   9  12        5.11        6.85      1.91 o 
  -3  10  12        0.16        1.42      1.51 o 
  -2  10  12        2.04        1.97      1.42 o 
  -1  10  12        1.98        2.23      1.22 o 
   0  10  12        0.43       -0.48      1.52 o 
   1  10  12       67.69       68.04      3.56 o 
   2  10  12       57.15       50.39      3.19 o 
   3  10  12        2.38        2.08      0.83 o 
   4  10  12        1.07        1.99      1.16 o 
   5  10  12        0.00       -0.98      1.66 o 
   6  10  12        2.33        4.94      1.45 o 
   7  10  12        0.54        0.92      1.71 o 
   8  10  12        3.39       11.74      3.97 o 
  -2  11  12        5.54        7.17      2.15 o 
  -1  11  12        5.35        4.43      1.64 o 
   0  11  12       52.11       46.81      3.50 o 
   1  11  12       68.05       66.31      3.50 o 
   2  11  12        1.13       -0.01      0.76 o 
   3  11  12        1.39        0.10      0.93 o 
   4  11  12        0.00       -0.49      1.22 o 
   5  11  12        5.21        6.90      1.69 o 
   6  11  12        0.32        0.14      1.04 o 
   7  11  12        8.45       16.33      2.67 o 
   8  11  12        2.64        5.95      1.54 o 
  -1  12  12        1.11        1.71      1.09 o 
   0  12  12        0.01        0.86      1.55 o 
   1  12  12        2.37        4.44      1.13 o 
   2  12  12       13.79       13.76      1.91 o 
   3  12  12        0.28        2.05      0.86 o 
   4  12  12        0.00       -0.09      0.84 o 
   5  12  12        0.31       -0.61      1.07 o 
   6  12  12        0.95       -0.56      0.92 o 
   7  12  12        3.07        5.55      1.52 o 
   0  13  12       16.03       17.95      2.20 o 
   1  13  12       26.45       27.27      2.81 o 
   2  13  12        8.31        9.39      1.46 o 
   3  13  12        0.01        0.12      1.92 o 
   4  13  12        1.27        1.05      0.84 o 
   5  13  12        1.60        3.28      1.04 o 
   6  13  12        1.41        1.79      3.51 o 
   1  14  12        5.01        7.48      1.49 o 
   2  14  12        2.23        0.21      0.96 o 
   3  14  12        0.03        0.11      0.90 o 
   4  14  12        0.01        1.26      1.03 o 
   5  14  12        1.58        3.95      1.19 o 
   0  -2  13        0.89       -0.17      1.00 o 
   1  -2  13        9.43        7.67      1.76 o 
   2  -2  13        0.31       -0.26      2.09 o 
   3  -2  13       12.73       21.61      4.28 o 
   4  -2  13        3.80        4.71      1.51 o 
  -1  -1  13        0.04       -0.23      0.91 o 
   0  -1  13        4.92        5.48      2.06 o 
   1  -1  13        0.03        0.47      0.92 o 
   2  -1  13        0.69       -0.74      0.74 o 
   3  -1  13        0.09        0.29      1.28 o 
   4  -1  13        4.48        3.67      2.43 o 
   5  -1  13        0.54        0.96      1.58 o 
  -2   0  13        0.92        1.19      0.99 o 
  -1   0  13        0.28        2.08      1.02 o 
   0   0  13        1.09       -0.16      2.35 o 
   1   0  13        0.21        0.72      0.87 o 
   2   0  13        0.00       -0.74      0.83 o 
   3   0  13        0.54        1.11      0.83 o 
   4   0  13        0.25        0.45      1.04 o 
   5   0  13        0.49        0.19      2.11 o 
   6   0  13        3.07        3.10      1.63 o 
  -2   1  13        1.12        1.32      0.92 o 
  -1   1  13        2.59        2.86      0.92 o 
   0   1  13        0.63        0.70      0.91 o 
   1   1  13        7.11       11.27      1.60 o 
   2   1  13        4.96        6.08      1.13 o 
   3   1  13       15.94       21.54      2.81 o 
   4   1  13        6.79        8.37      1.87 o 
   5   1  13        0.17        0.50      1.19 o 
   6   1  13        3.76        3.18      1.47 o 
   7   1  13        1.64        1.48      1.35 o 
  -3   2  13        0.27       -0.44      1.30 o 
  -2   2  13       11.46        9.27      3.91 o 
  -1   2  13        0.00        1.07      1.10 o 
   0   2  13        3.09        5.35      1.54 o 
   1   2  13        7.08        7.32      1.38 o 
   2   2  13        2.19        4.55      1.04 o 
   3   2  13        7.44        8.71      1.19 o 
   4   2  13        0.04       -0.05      0.73 o 
   5   2  13        0.72        0.30      1.44 o 
   6   2  13        0.02       -0.94      2.15 o 
   7   2  13       16.75       26.64      6.22 o 
  -3   3  13       13.86       10.44      2.55 o 
  -2   3  13        9.59       11.60      2.41 o 
  -1   3  13        0.00       -1.09      3.41 o 
   0   3  13        1.85        0.90      1.51 o 
   1   3  13        0.52        1.89      1.22 o 
   2   3  13        6.23        9.49      1.82 o 
   3   3  13        0.10        1.94      1.49 o 
   4   3  13        5.12        7.71      1.63 o 
   5   3  13        0.38        0.87      1.28 o 
   6   3  13        8.47       11.57      2.22 o 
   7   3  13        4.91        7.17      2.02 o 
   8   3  13        0.00       -0.67      1.19 o 
  -3   4  13        7.19        7.01      1.98 o 
  -2   4  13        0.51        0.44      1.14 o 
  -1   4  13       17.70       20.82      3.04 o 
   0   4  13        6.17        6.82      1.76 o 
   1   4  13        0.46        0.77      1.37 o 
   2   4  13        7.27        8.88      1.34 o 
   3   4  13        0.00        1.56      0.87 o 
   4   4  13        0.69        1.87      1.09 o 
   5   4  13        8.25        9.84      2.01 o 
   6   4  13        0.88        2.70      1.20 o 
   7   4  13        0.00        0.88      1.18 o 
   8   4  13        2.44        1.57      4.12 o 
  -3   5  13        0.03       -0.58      1.13 o 
  -2   5  13       10.92        9.81      4.77 o 
  -1   5  13        9.60       12.75      2.52 o 
   0   5  13       14.93       12.16      2.29 o 
   1   5  13        1.97        2.78      1.27 o 
   2   5  13        0.88        0.54      0.75 o 
   3   5  13        3.84        4.68      1.10 o 
   4   5  13        3.56        3.84      2.44 o 
   5   5  13        3.97        3.82      1.39 o 
   6   5  13        1.96        4.90      1.40 o 
   7   5  13        4.19        4.92      1.58 o 
   8   5  13        5.05       13.76      2.54 o 
  -3   6  13        1.29       -1.04      1.16 o 
  -2   6  13        3.74        2.62      1.60 o 
  -1   6  13        0.03       -1.60      2.36 o 
   0   6  13        5.81        6.50      1.86 o 
   1   6  13        2.63        2.67      1.33 o 
   2   6  13        2.62        1.41      0.80 o 
   3   6  13        0.14       -0.07      0.71 o 
   4   6  13       33.36       30.63      3.16 o 
   5   6  13        1.91        3.50      1.43 o 
   6   6  13        1.07        3.31      1.38 o 
   7   6  13        2.38        2.81      1.48 o 
   8   6  13        7.87        6.85      1.91 o 
  -3   7  13        0.14       -1.23      1.23 o 
  -2   7  13        0.85       -0.37      1.24 o 
  -1   7  13        9.15        7.61      2.05 o 
   0   7  13        0.11        0.17      1.08 o 
   1   7  13        0.52       -0.20      1.17 o 
   2   7  13        1.99        2.38      0.77 o 
   3   7  13       19.81       19.36      2.06 o 
   4   7  13        3.76        4.04      0.97 o 
   5   7  13        1.65        3.23      1.68 o 
   6   7  13       13.42       12.51      4.43 o 
   7   7  13        7.13        7.24      1.93 o 
   8   7  13        0.02        2.18      1.38 o 
  -2   8  13        1.80        1.50      2.11 o 
  -1   8  13        2.43        1.09      1.52 o 
   0   8  13        2.26        2.05      1.72 o 
   1   8  13       61.72       59.91      4.67 o 
   2   8  13       37.55       37.73      2.87 o 
   3   8  13       21.43       23.81      2.37 o 
   4   8  13        4.89        4.61      1.34 o 
   5   8  13        6.61        7.77      1.78 o 
   6   8  13       11.09        8.97      2.06 o 
   7   8  13        4.34        4.92      1.64 o 
   8   8  13       10.96       14.13      5.29 o 
  -2   9  13        0.12       -0.10      1.10 o 
  -1   9  13        0.76       -0.22      1.19 o 
   0   9  13        1.54        2.09      1.17 o 
   1   9  13        5.96        7.14      1.35 o 
   2   9  13        0.19        0.50      0.67 o 
   3   9  13        0.01        1.27      0.67 o 
   4   9  13        5.67        4.74      1.30 o 
   5   9  13        8.82       10.42      2.07 o 
   6   9  13        0.11        0.96      1.12 o 
   7   9  13       17.92       24.86      3.46 o 
   8   9  13        0.01        0.57      1.52 o 
  -2  10  13        0.32        0.59      1.15 o 
  -1  10  13        1.10       -1.02      1.10 o 
   0  10  13        0.03       -0.07      0.96 o 
   1  10  13       34.22       31.38      2.78 o 
   2  10  13        8.29        9.15      1.46 o 
   3  10  13        0.01        0.82      0.89 o 
   4  10  13        3.63        6.38      1.24 o 
   5  10  13        0.25        1.77      1.64 o 
   6  10  13       13.45       18.76      2.91 o 
   7  10  13        0.02        1.38      1.14 o 
   8  10  13        0.50        1.09      1.08 o 
  -1  11  13        0.01        0.92      1.36 o 
   0  11  13        1.46        1.03      1.00 o 
   1  11  13        0.59        1.27      0.89 o 
   2  11  13       24.83       25.33      2.59 o 
   3  11  13        8.91       11.24      1.75 o 
   4  11  13        1.58        0.67      0.86 o 
   5  11  13        0.06        1.08      1.11 o 
   6  11  13        0.18        2.70      1.74 o 
   7  11  13       12.50       11.34      2.33 o 
   0  12  13        0.24       -0.41      1.06 o 
   1  12  13        4.01        4.23      1.14 o 
   2  12  13        3.38        2.55      1.10 o 
   3  12  13        3.43        4.68      1.17 o 
   4  12  13        0.02        0.17      1.02 o 
   5  12  13        2.60        3.17      1.38 o 
   6  12  13        3.27        1.99      3.90 o 
   1  13  13        1.96        2.33      1.65 o 
   2  13  13        0.30        0.40      0.87 o 
   3  13  13        9.62        9.70      1.54 o 
   4  13  13        6.64       11.34      1.75 o 
   5  13  13        1.65        1.28      1.17 o 
   6  13  13        7.66        7.87      1.82 o 
   3  14  13        0.39       -0.12      2.00 o 
   2  -1  14        0.33        5.12      1.30 o 
   3  -1  14       13.54       14.43      3.66 o 
   0   0  14        2.88        3.79      2.61 o 
   1   0  14        1.29        0.33      2.30 o 
   2   0  14        0.12       -0.13      1.38 o 
   3   0  14        2.74        3.26      2.09 o 
   4   0  14        0.53       -0.18      2.97 o 
   5   0  14       11.97       15.19      3.89 o 
  -1   1  14        0.15        2.64      1.75 o 
   0   1  14        2.94        1.17      1.87 o 
   1   1  14        3.59        3.92      1.68 o 
   2   1  14        0.71        0.32      0.89 o 
   3   1  14        0.02        0.05      1.34 o 
   4   1  14       15.64       17.47      2.52 o 
   5   1  14       37.87       52.12      4.58 o 
   6   1  14        9.94       17.55      4.05 o 
  -1   2  14        0.68        2.11      1.58 o 
   0   2  14        0.91       -0.47      1.37 o 
   1   2  14        1.78        2.34      1.20 o 
   2   2  14        1.87        3.93      1.26 o 
   3   2  14        0.04        0.43      0.96 o 
   4   2  14        1.99        2.90      1.84 o 
   5   2  14        0.51        1.27      2.15 o 
   6   2  14        1.72        3.68      2.24 o 
  -2   3  14        1.40        5.33      1.67 o 
  -1   3  14        1.54        1.52      1.29 o 
   0   3  14        2.76        6.40      1.58 o 
   1   3  14        2.01        3.41      1.13 o 
   2   3  14        4.17        6.63      2.64 o 
   3   3  14        3.31        7.46      1.36 o 
   4   3  14        1.02        3.70      1.33 o 
   5   3  14       14.93       15.98      4.39 o 
   6   3  14        0.00       -1.14      1.14 o 
   7   3  14        3.28        5.42      1.69 o 
  -2   4  14       11.51       12.82      3.44 o 
  -1   4  14        7.91        5.10      1.71 o 
   0   4  14        0.00        1.84      1.52 o 
   1   4  14        0.00        0.40      1.26 o 
   2   4  14        0.00        0.83      0.96 o 
   3   4  14        4.50        8.02      1.34 o 
   4   4  14       10.96       16.96      2.53 o 
   5   4  14        5.68       10.00      2.00 o 
   6   4  14        0.07        0.47      1.19 o 
   7   4  14        2.42        2.37      2.57 o 
  -2   5  14        9.12       10.40      2.38 o 
  -1   5  14        5.72        5.63      2.59 o 
   0   5  14        2.14        2.48      1.45 o 
   1   5  14        4.55        5.60      1.59 o 
   2   5  14        0.90        3.62      1.36 o 
   3   5  14        0.30        0.59      0.80 o 
   4   5  14        2.37        5.00      2.57 o 
   5   5  14        3.99        4.54      2.24 o 
   6   5  14        0.00        1.79      1.26 o 
   7   5  14        2.94        6.20      1.76 o 
  -2   6  14        0.10       -1.14      1.14 o 
  -1   6  14        6.96        9.99      2.35 o 
   0   6  14        8.85        8.50      3.21 o 
   1   6  14        3.41        2.07      2.91 o 
   2   6  14        0.24        1.48      2.02 o 
   3   6  14       12.10       14.67      1.82 o 
   4   6  14        0.64        1.29      1.05 o 
   5   6  14        5.26        4.74      2.11 o 
   6   6  14        7.62       12.38      2.37 o 
   7   6  14       30.07       42.09      8.36 o 
  -2   7  14        0.01       -0.15      1.23 o 
  -1   7  14       11.01       10.37      2.39 o 
   0   7  14        2.86        6.79      1.91 o 
   1   7  14        0.02        3.24      1.85 o 
   2   7  14        0.11       -0.05      1.07 o 
   3   7  14        2.84        3.36      0.95 o 
   4   7  14        5.64        7.37      1.75 o 
   5   7  14        0.77        1.24      1.11 o 
   6   7  14        0.21       -0.07      1.36 o 
   7   7  14        2.57        5.50      1.81 o 
  -1   8  14        0.18       -0.73      1.35 o 
   0   8  14        1.28        3.72      1.64 o 
   1   8  14        0.21        0.86      1.36 o 
   2   8  14       17.30       18.22      2.09 o 
   3   8  14        0.23        0.02      0.72 o 
   4   8  14        8.27        9.51      1.99 o 
   5   8  14        2.82        6.00      1.68 o 
   6   8  14       18.48       20.87      3.12 o 
   7   8  14       13.64       19.72      3.52 o 
  -1   9  14        0.00       -0.49      1.16 o 
   0   9  14        1.63        4.85      1.64 o 
   1   9  14        8.44        6.18      1.74 o 
   2   9  14        5.86        5.95      1.20 o 
   3   9  14        0.56       -0.67      0.67 o 
   4   9  14        2.91        2.57      1.33 o 
   5   9  14        7.00       12.18      2.18 o 
   6   9  14       31.98       35.53      3.89 o 
   7   9  14        1.95        2.62      1.56 o 
  -1  10  14        4.40        3.93      1.45 o 
   0  10  14        0.10       -0.86      1.04 o 
   1  10  14        0.73        0.41      1.14 o 
   2  10  14        6.40       10.34      1.63 o 
   3  10  14        0.23        2.08      0.90 o 
   4  10  14       13.44       18.21      2.19 o 
   5  10  14        1.45        1.89      1.10 o 
   6  10  14        2.60        0.36      1.55 o 
   7  10  14        0.02        1.06      4.68 o 
   0  11  14        2.94        0.17      1.11 o 
   1  11  14        1.52        0.51      1.08 o 
   2  11  14        0.29       -0.81      0.81 o 
   3  11  14       13.37       12.29      1.78 o 
   4  11  14        1.67        1.22      1.15 o 
   5  11  14        2.05        4.63      1.93 o 
   6  11  14        2.08        3.45      2.38 o 
   1  12  14        0.53        1.06      1.06 o 
   2  12  14        9.40       12.76      1.91 o 
   3  12  14       14.84       19.54      2.31 o 
   4  12  14        0.28       -0.78      0.78 o 
   5  12  14        0.33        3.95      1.36 o 
   3  13  14        1.14        2.86      0.99 o 
   4  13  14        8.93        8.98      2.02 o 
   1   2  15        0.25        0.51      1.39 o 
   2   2  15        1.84        1.24      1.56 o 
   0   3  15        0.48        1.49      1.22 o 
   1   3  15        3.05        4.59      1.89 o 
   2   3  15        2.21        0.99      2.41 o 
   3   3  15        3.12       -0.14      1.75 o 
   4   3  15        0.79        2.59      1.22 o 
   5   3  15       18.68       31.83      4.91 o 
   0   4  15        2.31        4.25      3.05 o 
   1   4  15        0.01        0.60      1.10 o 
   2   4  15        1.77        2.66      2.37 o 
   3   4  15       17.00       18.81      3.85 o 
   4   4  15       51.83       64.56      4.01 o 
   5   4  15       37.80       55.27      4.17 o 
   6   4  15        0.93        2.94      3.27 o 
   0   5  15        1.43        1.47      1.48 o 
   1   5  15        3.50        3.47      2.32 o 
   2   5  15        3.75        4.13      1.62 o 
   3   5  15        3.34        3.30      1.34 o 
   4   5  15        0.82        2.46      1.81 o 
   5   5  15        0.83        1.92      3.37 o 
   6   5  15        7.78        9.22      3.11 o 
   0   6  15        2.08        2.33      2.54 o 
   1   6  15        2.63        0.38      1.38 o 
   2   6  15       10.84       15.22      2.54 o 
   3   6  15       22.86       24.87      3.26 o 
   4   6  15        8.52       12.67      2.21 o 
   5   6  15       11.86       10.52      2.80 o 
   6   6  15        0.72       -1.14      1.82 o 
   0   7  15       13.94       10.14      2.51 o 
   1   7  15        2.37        1.85      1.38 o 
   2   7  15        3.68        4.53      1.57 o 
   3   7  15        0.07        1.05      0.95 o 
   4   7  15        0.19        1.40      1.60 o 
   5   7  15        0.00        1.25      1.51 o 
   6   7  15       11.54       14.88      2.91 o 
   0   8  15        1.37        2.81      1.60 o 
   1   8  15        5.15        2.60      1.88 o 
   2   8  15        3.72        4.45      1.74 o 
   3   8  15        2.99        3.65      1.05 o 
   4   8  15        0.68        0.54      0.97 o 
   5   8  15        0.15        2.07      2.03 o 
   6   8  15        0.11        2.96      1.68 o 
   0   9  15        4.37        2.03      1.71 o 
   1   9  15        0.64        1.88      1.83 o 
   2   9  15        0.52       -0.02      1.22 o 
   3   9  15        0.01        1.36      1.12 o 
   4   9  15        0.04        0.63      0.97 o 
   5   9  15        9.50       13.26      2.27 o 
   6   9  15       12.42       16.06      2.65 o 
   1  10  15        4.46        5.09      1.42 o 
   2  10  15        0.29        1.06      1.14 o 
   3  10  15        0.53        0.08      0.88 o 
   4  10  15        0.25       -0.77      0.99 o 
   5  10  15       10.17       11.78      2.35 o 
   2  11  15        1.37       -0.28      1.27 o 
   3  11  15        2.99        2.03      0.98 o 
   4  11  15        5.01        6.11      1.48 o 
   5  11  15        1.77        3.65      1.34 o 
   3   6  16        0.01        2.05      2.05 o 
   4   6  16        1.06        1.20      2.27 o 
   3   7  16       14.26       19.94      2.93 o 
   4   7  16       17.20       20.17      4.20 o 
   3   8  16        3.32        3.20      3.58 o 
   4   8  16        6.90        9.73      1.64 o 
                                                 
